# Supplementary material for: On‐Demand Ligate and Release Strategy Based on Photoclick Reaction in Tandem with Pd‐Mediated Deallylation
Source: Angew Chem Int Ed Engl. 2025 May 12;64(28):e202425479. doi: 10.1002/anie.202425479 (PMC12232882; doi:10.1002/anie.202425479)
Supplement: Supplementary file 2 — Supporting Information [file ANIE-64-e202425479-s001.cif]

data_publication_text
_struct_deposition_ccdc_code 	   2337359  
_ccdc_journal_manuscript_code    202425479
_publ_requested_journal          Angew.Chem.,Int.Ed.
_publ_contact_author_name        'Wee Han Ang'
_publ_contact_author_address     
;Department of Chemistry
National University of Singapore
3 Science Drive 3
Singapore 117543
;
_publ_contact_author_email       chmawh@nus.edu.sg
loop_
_publ_author_name
_publ_author_address
'Loh, Boon Shing'
;Department of Chemistry
National University of Singapore
3 Science Drive 3
Singapore 117543
;
'Pang, Hanqing'
;Department of Chemistry
National University of Singapore
3 Science Drive 3
Singapore 117543
;
'Soh, Wah Yong'
;Department of Chemistry
National University of Singapore
3 Science Drive 3
Singapore 117543
;
'Weng, Cheng'
;Department of Chemistry
National University of Singapore
3 Science Drive 3
Singapore 117543
;
'Ang, Wee Han '
;Department of Chemistry
National University of Singapore
3 Science Drive 3
Singapore 117543
;

data_N142 
  
_audit_creation_method            'SHELXL-2019/1' 
_shelx_SHELXL_version_number      '2019/1' 
_chemical_name_systematic         ? 
_chemical_name_common             ? 
_chemical_melting_point           ? 
_chemical_formula_moiety          ? 
_chemical_formula_sum 
 'C23 H16 O3' 
_chemical_formula_weight          340.36 
  
loop_ 
 _atom_type_symbol 
 _atom_type_description 
 _atom_type_scat_dispersion_real 
 _atom_type_scat_dispersion_imag 
 _atom_type_scat_source 
 'C'  'C'   0.0181   0.0091 
 'International Tables Vol C Tables 4.2.6.8 and 6.1.1.4' 
 'H'  'H'   0.0000   0.0000 
 'International Tables Vol C Tables 4.2.6.8 and 6.1.1.4' 
 'O'  'O'   0.0492   0.0322 
 'International Tables Vol C Tables 4.2.6.8 and 6.1.1.4' 
  
_space_group_crystal_system       monoclinic 
_space_group_IT_number            14 
_space_group_name_H-M_alt         'P 21/c' 
_space_group_name_Hall            '-P 2ybc' 
  
_shelx_space_group_comment 
; 
The symmetry employed for this shelxl refinement is uniquely defined 
by the following loop, which should always be used as a source of 
symmetry information in preference to the above space-group names. 
They are only intended as comments. 
; 
  
loop_ 
 _space_group_symop_operation_xyz 
 'x, y, z' 
 '-x, y+1/2, -z+1/2' 
 '-x, -y, -z' 
 'x, -y-1/2, z-1/2' 
  
_cell_length_a                    4.5771(2) 
_cell_length_b                    17.6569(6) 
_cell_length_c                    40.1390(13) 
_cell_angle_alpha                 90 
_cell_angle_beta                  90.928(2) 
_cell_angle_gamma                 90 
_cell_volume                      3243.5(2) 
_cell_formula_units_Z             8 
_cell_measurement_temperature     100(2) 
_cell_measurement_reflns_used     9977 
_cell_measurement_theta_min       2.73 
_cell_measurement_theta_max       72.27 
  
_exptl_crystal_description        Needle 
_exptl_crystal_colour             Colourless 
_exptl_crystal_density_meas       'Not measured' 
_exptl_crystal_density_method     'Not measured' 
_exptl_crystal_density_diffrn     1.394 
_exptl_crystal_F_000              1424 
_exptl_transmission_factor_min    ? 
_exptl_transmission_factor_max    ? 
_exptl_crystal_size_max           0.188 
_exptl_crystal_size_mid           0.067 
_exptl_crystal_size_min           0.062 
_exptl_absorpt_coefficient_mu     0.738 
_shelx_estimated_absorpt_T_min    ? 
_shelx_estimated_absorpt_T_max    ? 
_exptl_absorpt_correction_type    Multi-scan 
_exptl_absorpt_correction_T_min   0.6872 
_exptl_absorpt_correction_T_max   0.7536 
_exptl_absorpt_process_details     
; 
SADABS-2016 (Bruker,2016). wR2(int)= 0.0957 before correction 
and =0.0622 after correction. 
; 
_exptl_absorpt_special_details    ? 
_diffrn_ambient_temperature       100(2) 
_diffrn_radiation_wavelength      1.54178 
_diffrn_radiation_type            CuK\a 
_diffrn_source                    'Microfocus Sealed Tube' 
_diffrn_measurement_device_type   'Bruker D8 Venture' 
_diffrn_measurement_method        '\f and \w scans' 
_diffrn_detector_area_resol_mean  ? 
_diffrn_reflns_number             68605 
_diffrn_reflns_av_unetI/netI      0.0245 
_diffrn_reflns_av_R_equivalents   0.0519 
_diffrn_reflns_limit_h_min        -5 
_diffrn_reflns_limit_h_max        5 
_diffrn_reflns_limit_k_min        -21 
_diffrn_reflns_limit_k_max        21 
_diffrn_reflns_limit_l_min        -49 
_diffrn_reflns_limit_l_max        49 
_diffrn_reflns_theta_min          2.734 
_diffrn_reflns_theta_max          72.339 
_diffrn_reflns_theta_full         67.679 
_diffrn_measured_fraction_theta_max   0.997 
_diffrn_measured_fraction_theta_full  1.000 
_diffrn_reflns_Laue_measured_fraction_max    0.997 
_diffrn_reflns_Laue_measured_fraction_full   1.000 
_diffrn_reflns_point_group_measured_fraction_max   0.997 
_diffrn_reflns_point_group_measured_fraction_full  1.000 
_reflns_number_total              6425 
_reflns_number_gt                 5500 
_reflns_threshold_expression      'I > 2\s(I)' 
_reflns_Friedel_coverage          0.000 
_reflns_Friedel_fraction_max      . 
_reflns_Friedel_fraction_full     . 
  
_reflns_special_details 
; 
 Reflections were merged by SHELXL according to the crystal 
 class for the calculation of statistics and refinement. 
  
 _reflns_Friedel_fraction is defined as the number of unique 
 Friedel pairs measured divided by the number that would be 
 possible theoretically, ignoring centric projections and 
 systematic absences. 
; 
  
_computing_bruker_data_scaling	  'SADABS V2016/2 (Bruker AXS Inc.)'
_computing_cell_refinement	  'APEX4 v2021.10-1 (Bruker AXS)'
_computing_data_collection	  'APEX4 (Bruker AXS)'
_computing_data_reduction	  'SAINT V8.32B (Bruker AXS Inc., 2014)'
_computing_molecular_graphics	  'Bruker SHELXTL'
_computing_publication_material	  'Bruker SHELXTL'
_computing_structure_refinement	  'SHELXL--2014 (Sheldrick 2014)'
_computing_structure_solution 	  'SHELXT--(Sheldrick 2015)'
_refine_special_details           ? 
_refine_ls_structure_factor_coef  Fsqd 
_refine_ls_matrix_type            full 
_refine_ls_weighting_scheme       calc 
_refine_ls_weighting_details 
'w=1/[\s^2^(Fo^2^)+(0.0387P)^2^+1.2958P] where P=(Fo^2^+2Fc^2^)/3' 
_atom_sites_solution_primary      'Dual Space'
_atom_sites_solution_secondary    ? 
_atom_sites_solution_hydrogens    geom 
_refine_ls_hydrogen_treatment     constr 
_refine_ls_extinction_method      none 
_refine_ls_extinction_coef        . 
_refine_ls_number_reflns          6425 
_refine_ls_number_parameters      469 
_refine_ls_number_restraints      0 
_refine_ls_R_factor_all           0.0440 
_refine_ls_R_factor_gt            0.0358 
_refine_ls_wR_factor_ref          0.0905 
_refine_ls_wR_factor_gt           0.0852 
_refine_ls_goodness_of_fit_ref    1.038 
_refine_ls_restrained_S_all       1.038 
_refine_ls_shift/su_max           0.001 
_refine_ls_shift/su_mean          0.000 
  
loop_ 
 _atom_site_label 
 _atom_site_type_symbol 
 _atom_site_fract_x 
 _atom_site_fract_y 
 _atom_site_fract_z 
 _atom_site_U_iso_or_equiv 
 _atom_site_adp_type 
 _atom_site_occupancy 
 _atom_site_site_symmetry_order 
 _atom_site_calc_flag 
 _atom_site_refinement_flags_posn 
 _atom_site_refinement_flags_adp 
 _atom_site_refinement_flags_occupancy 
 _atom_site_disorder_assembly 
 _atom_site_disorder_group 
O1 O 0.00592(19) 0.72255(5) 0.34679(2) 0.0225(2) Uani 1 1 d . . . . . 
O2 O -0.25603(19) 0.74124(5) 0.39535(2) 0.0220(2) Uani 1 1 d . . . . . 
O3 O 0.02497(19) 0.59908(5) 0.39669(2) 0.0213(2) Uani 1 1 d . . . . . 
O4 O 0.45909(19) 0.74845(5) 0.21654(2) 0.0226(2) Uani 1 1 d . . . . . 
O5 O 0.17054(19) 0.71530(5) 0.17049(2) 0.0220(2) Uani 1 1 d . . . . . 
O6 O 0.42358(19) 0.85933(5) 0.16146(2) 0.0219(2) Uani 1 1 d . . . . . 
C1 C -0.2164(3) 0.80780(8) 0.30708(3) 0.0249(3) Uani 1 1 d . . . . . 
H1 H -0.319186 0.766597 0.297189 0.030 Uiso 1 1 calc R U . . . 
C2 C -0.2494(3) 0.88067(8) 0.29454(3) 0.0292(3) Uani 1 1 d . . . . . 
H2 H -0.376180 0.889570 0.275979 0.035 Uiso 1 1 calc R U . . . 
C3 C -0.0979(3) 0.94034(8) 0.30902(4) 0.0313(3) Uani 1 1 d . . . . . 
H3 H -0.122542 0.990209 0.300552 0.038 Uiso 1 1 calc R U . . . 
C4 C 0.0897(3) 0.92739(8) 0.33588(4) 0.0314(3) Uani 1 1 d . . . . . 
H4 H 0.195835 0.968362 0.345509 0.038 Uiso 1 1 calc R U . . . 
C5 C 0.1235(3) 0.85476(8) 0.34881(3) 0.0262(3) Uani 1 1 d . . . . . 
H5 H 0.250837 0.845758 0.367315 0.031 Uiso 1 1 calc R U . . . 
C6 C -0.0309(3) 0.79610(7) 0.33429(3) 0.0217(3) Uani 1 1 d . . . . . 
C7 C -0.2360(3) 0.69774(7) 0.36581(3) 0.0216(3) Uani 1 1 d . . . . . 
H7 H -0.419820 0.704000 0.352274 0.026 Uiso 1 1 calc R U . . . 
C8 C -0.1901(3) 0.61523(7) 0.37328(3) 0.0213(3) Uani 1 1 d . . . . . 
C9 C -0.3355(3) 0.56023(8) 0.35843(3) 0.0274(3) Uani 1 1 d . . . . . 
H9A H -0.292784 0.508972 0.363803 0.033 Uiso 1 1 calc R U . . . 
H9B H -0.483353 0.571744 0.342335 0.033 Uiso 1 1 calc R U . . . 
C10 C 0.0948(3) 0.65586(7) 0.41918(3) 0.0191(3) Uani 1 1 d . . . . . 
C11 C -0.0376(3) 0.72426(7) 0.41851(3) 0.0197(3) Uani 1 1 d . . . . . 
C12 C 0.0359(3) 0.78174(7) 0.44233(3) 0.0215(3) Uani 1 1 d . . . . . 
C13 C -0.1000(3) 0.85340(8) 0.44098(3) 0.0258(3) Uani 1 1 d . . . . . 
H13 H -0.240351 0.864061 0.423923 0.031 Uiso 1 1 calc R U . . . 
C14 C -0.0303(3) 0.90788(8) 0.46426(4) 0.0315(3) Uani 1 1 d . . . . . 
H14 H -0.121707 0.956141 0.463200 0.038 Uiso 1 1 calc R U . . . 
C15 C 0.1753(3) 0.89228(8) 0.48952(4) 0.0325(3) Uani 1 1 d . . . . . 
H15 H 0.221546 0.929899 0.505683 0.039 Uiso 1 1 calc R U . . . 
C16 C 0.3110(3) 0.82283(8) 0.49108(3) 0.0275(3) Uani 1 1 d . . . . . 
H16 H 0.450487 0.813197 0.508346 0.033 Uiso 1 1 calc R U . . . 
C17 C 0.2469(3) 0.76565(7) 0.46756(3) 0.0218(3) Uani 1 1 d . . . . . 
C18 C 0.3882(3) 0.69193(7) 0.46829(3) 0.0204(3) Uani 1 1 d . . . . . 
C19 C 0.6005(3) 0.67173(8) 0.49253(3) 0.0237(3) Uani 1 1 d . . . . . 
H19 H 0.657304 0.707764 0.508967 0.028 Uiso 1 1 calc R U . . . 
C20 C 0.7269(3) 0.60127(8) 0.49294(3) 0.0259(3) Uani 1 1 d . . . . . 
H20 H 0.869273 0.589099 0.509575 0.031 Uiso 1 1 calc R U . . . 
C21 C 0.6470(3) 0.54727(8) 0.46895(3) 0.0245(3) Uani 1 1 d . . . . . 
H21 H 0.734076 0.498429 0.469439 0.029 Uiso 1 1 calc R U . . . 
C22 C 0.4427(3) 0.56482(7) 0.44469(3) 0.0211(3) Uani 1 1 d . . . . . 
H22 H 0.389614 0.528126 0.428379 0.025 Uiso 1 1 calc R U . . . 
C23 C 0.3117(3) 0.63701(7) 0.44392(3) 0.0193(3) Uani 1 1 d . . . . . 
C24 C 0.2669(3) 0.67675(8) 0.26218(3) 0.0242(3) Uani 1 1 d . . . . . 
H24 H 0.158607 0.719767 0.269024 0.029 Uiso 1 1 calc R U . . . 
C25 C 0.2536(3) 0.60981(8) 0.28010(3) 0.0269(3) Uani 1 1 d . . . . . 
H25 H 0.133507 0.606515 0.299133 0.032 Uiso 1 1 calc R U . . . 
C26 C 0.4156(3) 0.54772(8) 0.27024(3) 0.0273(3) Uani 1 1 d . . . . . 
H26 H 0.407364 0.501868 0.282571 0.033 Uiso 1 1 calc R U . . . 
C27 C 0.5897(3) 0.55243(8) 0.24238(4) 0.0278(3) Uani 1 1 d . . . . . 
H27 H 0.702572 0.509912 0.235897 0.033 Uiso 1 1 calc R U . . . 
C28 C 0.6006(3) 0.61878(8) 0.22387(3) 0.0245(3) Uani 1 1 d . . . . . 
H28 H 0.716587 0.621733 0.204504 0.029 Uiso 1 1 calc R U . . . 
C29 C 0.4395(3) 0.68041(7) 0.23417(3) 0.0206(3) Uani 1 1 d . . . . . 
C30 C 0.2012(3) 0.76587(7) 0.19779(3) 0.0211(3) Uani 1 1 d . . . . . 
H30 H 0.027767 0.760825 0.212454 0.025 Uiso 1 1 calc R U . . . 
C31 C 0.2261(3) 0.84630(7) 0.18643(3) 0.0220(3) Uani 1 1 d . . . . . 
C32 C 0.0774(3) 0.90234(8) 0.19951(4) 0.0286(3) Uani 1 1 d . . . . . 
H32A H 0.105198 0.952632 0.191770 0.034 Uiso 1 1 calc R U . . . 
H32B H -0.057823 0.892525 0.216686 0.034 Uiso 1 1 calc R U . . . 
C33 C 0.4955(3) 0.79770(7) 0.14181(3) 0.0197(3) Uani 1 1 d . . . . . 
C34 C 0.3740(3) 0.72872(7) 0.14595(3) 0.0201(3) Uani 1 1 d . . . . . 
C35 C 0.4436(3) 0.66645(7) 0.12470(3) 0.0220(3) Uani 1 1 d . . . . . 
C36 C 0.3134(3) 0.59492(8) 0.12925(3) 0.0261(3) Uani 1 1 d . . . . . 
H36 H 0.181709 0.587387 0.147004 0.031 Uiso 1 1 calc R U . . . 
C37 C 0.3758(3) 0.53608(8) 0.10817(4) 0.0309(3) Uani 1 1 d . . . . . 
H37 H 0.287448 0.487995 0.111357 0.037 Uiso 1 1 calc R U . . . 
C38 C 0.5697(3) 0.54692(8) 0.08197(4) 0.0324(3) Uani 1 1 d . . . . . 
H38 H 0.611166 0.506221 0.067309 0.039 Uiso 1 1 calc R U . . . 
C39 C 0.7006(3) 0.61621(8) 0.07735(4) 0.0284(3) Uani 1 1 d . . . . . 
H39 H 0.832158 0.622561 0.059498 0.034 Uiso 1 1 calc R U . . . 
C40 C 0.6436(3) 0.67798(8) 0.09853(3) 0.0228(3) Uani 1 1 d . . . . . 
C41 C 0.7792(3) 0.75172(8) 0.09462(3) 0.0223(3) Uani 1 1 d . . . . . 
C42 C 0.9878(3) 0.76677(8) 0.06989(3) 0.0258(3) Uani 1 1 d . . . . . 
H42 H 1.044466 0.727216 0.055302 0.031 Uiso 1 1 calc R U . . . 
C43 C 1.1104(3) 0.83733(9) 0.06647(3) 0.0276(3) Uani 1 1 d . . . . . 
H43 H 1.251440 0.845895 0.049775 0.033 Uiso 1 1 calc R U . . . 
C44 C 1.0282(3) 0.89661(8) 0.08748(3) 0.0261(3) Uani 1 1 d . . . . . 
H44 H 1.110536 0.945560 0.084718 0.031 Uiso 1 1 calc R U . . . 
C45 C 0.8286(3) 0.88410(8) 0.11211(3) 0.0229(3) Uani 1 1 d . . . . . 
H45 H 0.774671 0.924427 0.126422 0.028 Uiso 1 1 calc R U . . . 
C46 C 0.7034(3) 0.81191(7) 0.11626(3) 0.0204(3) Uani 1 1 d . . . . . 
  
loop_ 
 _atom_site_aniso_label 
 _atom_site_aniso_U_11 
 _atom_site_aniso_U_22 
 _atom_site_aniso_U_33 
 _atom_site_aniso_U_23 
 _atom_site_aniso_U_13 
 _atom_site_aniso_U_12 
O1 0.0216(5) 0.0223(5) 0.0238(5) 0.0034(4) 0.0038(4) 0.0026(4) 
O2 0.0221(5) 0.0225(5) 0.0215(4) 0.0003(4) 0.0011(4) 0.0038(4) 
O3 0.0230(5) 0.0191(4) 0.0218(4) -0.0030(3) -0.0038(4) 0.0014(4) 
O4 0.0206(5) 0.0233(5) 0.0239(5) 0.0030(4) -0.0019(4) -0.0023(4) 
O5 0.0223(5) 0.0223(5) 0.0213(4) -0.0018(4) 0.0015(4) -0.0020(4) 
O6 0.0235(5) 0.0196(4) 0.0229(4) -0.0013(3) 0.0045(4) 0.0005(4) 
C1 0.0252(7) 0.0271(7) 0.0224(6) -0.0005(5) 0.0021(5) 0.0009(5) 
C2 0.0299(7) 0.0334(8) 0.0243(7) 0.0052(6) 0.0033(6) 0.0060(6) 
C3 0.0334(8) 0.0245(7) 0.0363(8) 0.0072(6) 0.0099(6) 0.0040(6) 
C4 0.0300(8) 0.0250(7) 0.0393(8) -0.0027(6) 0.0050(6) -0.0024(6) 
C5 0.0240(7) 0.0289(7) 0.0259(7) -0.0013(5) 0.0017(5) 0.0008(6) 
C6 0.0211(6) 0.0227(6) 0.0215(6) 0.0019(5) 0.0063(5) 0.0034(5) 
C7 0.0207(6) 0.0238(7) 0.0204(6) 0.0003(5) 0.0012(5) 0.0008(5) 
C8 0.0207(6) 0.0256(7) 0.0176(6) 0.0008(5) 0.0003(5) 0.0015(5) 
C9 0.0311(7) 0.0267(7) 0.0243(7) -0.0004(5) -0.0044(6) -0.0021(6) 
C10 0.0199(6) 0.0191(6) 0.0184(6) -0.0018(5) 0.0023(5) -0.0028(5) 
C11 0.0187(6) 0.0210(6) 0.0195(6) 0.0015(5) 0.0027(5) -0.0010(5) 
C12 0.0224(6) 0.0195(6) 0.0228(6) -0.0008(5) 0.0083(5) -0.0029(5) 
C13 0.0277(7) 0.0206(6) 0.0293(7) 0.0010(5) 0.0081(6) -0.0003(5) 
C14 0.0355(8) 0.0206(7) 0.0388(8) -0.0045(6) 0.0124(7) 0.0002(6) 
C15 0.0382(8) 0.0268(7) 0.0328(8) -0.0118(6) 0.0111(6) -0.0084(6) 
C16 0.0294(7) 0.0288(7) 0.0245(7) -0.0048(5) 0.0058(6) -0.0073(6) 
C17 0.0227(7) 0.0223(6) 0.0205(6) -0.0015(5) 0.0069(5) -0.0050(5) 
C18 0.0198(6) 0.0226(6) 0.0187(6) -0.0003(5) 0.0049(5) -0.0044(5) 
C19 0.0232(7) 0.0296(7) 0.0184(6) -0.0014(5) 0.0019(5) -0.0061(5) 
C20 0.0231(7) 0.0340(7) 0.0207(6) 0.0043(5) -0.0012(5) -0.0004(6) 
C21 0.0238(7) 0.0259(7) 0.0238(6) 0.0037(5) 0.0025(5) 0.0023(5) 
C22 0.0210(6) 0.0218(6) 0.0206(6) -0.0001(5) 0.0026(5) -0.0015(5) 
C23 0.0185(6) 0.0206(6) 0.0190(6) 0.0010(5) 0.0036(5) -0.0027(5) 
C24 0.0237(7) 0.0278(7) 0.0211(6) -0.0029(5) -0.0008(5) 0.0013(5) 
C25 0.0249(7) 0.0359(8) 0.0197(6) 0.0023(6) 0.0003(5) -0.0036(6) 
C26 0.0275(7) 0.0257(7) 0.0284(7) 0.0045(6) -0.0047(6) -0.0048(6) 
C27 0.0274(7) 0.0234(7) 0.0325(7) -0.0039(6) -0.0021(6) 0.0007(6) 
C28 0.0235(7) 0.0276(7) 0.0223(6) -0.0036(5) 0.0023(5) -0.0017(5) 
C29 0.0207(6) 0.0220(6) 0.0189(6) -0.0003(5) -0.0042(5) -0.0035(5) 
C30 0.0197(6) 0.0228(6) 0.0209(6) -0.0015(5) 0.0008(5) -0.0001(5) 
C31 0.0209(6) 0.0242(7) 0.0209(6) -0.0006(5) 0.0007(5) -0.0002(5) 
C32 0.0312(8) 0.0254(7) 0.0293(7) 0.0001(6) 0.0070(6) 0.0019(6) 
C33 0.0197(6) 0.0204(6) 0.0189(6) -0.0012(5) -0.0015(5) 0.0040(5) 
C34 0.0180(6) 0.0236(6) 0.0188(6) 0.0013(5) -0.0019(5) 0.0029(5) 
C35 0.0208(6) 0.0228(6) 0.0221(6) -0.0006(5) -0.0052(5) 0.0031(5) 
C36 0.0256(7) 0.0243(7) 0.0284(7) -0.0012(5) -0.0036(6) 0.0016(5) 
C37 0.0303(8) 0.0232(7) 0.0391(8) -0.0052(6) -0.0065(6) 0.0019(6) 
C38 0.0316(8) 0.0298(8) 0.0356(8) -0.0122(6) -0.0057(6) 0.0080(6) 
C39 0.0251(7) 0.0324(7) 0.0274(7) -0.0065(6) -0.0030(6) 0.0063(6) 
C40 0.0206(6) 0.0268(7) 0.0208(6) -0.0015(5) -0.0051(5) 0.0062(5) 
C41 0.0200(6) 0.0281(7) 0.0187(6) 0.0005(5) -0.0038(5) 0.0055(5) 
C42 0.0225(7) 0.0356(8) 0.0191(6) -0.0003(5) -0.0016(5) 0.0082(6) 
C43 0.0223(7) 0.0401(8) 0.0204(6) 0.0075(6) 0.0016(5) 0.0047(6) 
C44 0.0243(7) 0.0303(7) 0.0236(7) 0.0069(5) -0.0019(5) -0.0002(6) 
C45 0.0214(6) 0.0253(7) 0.0220(6) 0.0018(5) -0.0023(5) 0.0023(5) 
C46 0.0178(6) 0.0244(6) 0.0189(6) 0.0028(5) -0.0023(5) 0.0038(5) 
  
_geom_special_details 
; 
 All esds (except the esd in the dihedral angle between two l.s. planes) 
 are estimated using the full covariance matrix.  The cell esds are taken 
 into account individually in the estimation of esds in distances, angles 
 and torsion angles; correlations between esds in cell parameters are only 
 used when they are defined by crystal symmetry.  An approximate (isotropic) 
 treatment of cell esds is used for estimating esds involving l.s. planes. 
; 
  
loop_ 
 _geom_bond_atom_site_label_1 
 _geom_bond_atom_site_label_2 
 _geom_bond_distance 
 _geom_bond_site_symmetry_2 
 _geom_bond_publ_flag 
O1 C6 1.4015(15) . ? 
O1 C7 1.4241(15) . ? 
O2 C11 1.3869(16) . ? 
O2 C7 1.4171(15) . ? 
O3 C8 1.3797(15) . ? 
O3 C10 1.3829(15) . ? 
O4 C29 1.3979(15) . ? 
O4 C30 1.4231(16) . ? 
O5 C34 1.3867(15) . ? 
O5 C30 1.4187(15) . ? 
O6 C31 1.3798(15) . ? 
O6 C33 1.3867(15) . ? 
C1 C6 1.3875(19) . ? 
C1 C2 1.389(2) . ? 
C1 H1 0.9500 . ? 
C2 C3 1.384(2) . ? 
C2 H2 0.9500 . ? 
C3 C4 1.386(2) . ? 
C3 H3 0.9500 . ? 
C4 C5 1.391(2) . ? 
C4 H4 0.9500 . ? 
C5 C6 1.3780(19) . ? 
C5 H5 0.9500 . ? 
C7 C8 1.5015(18) . ? 
C7 H7 1.0000 . ? 
C8 C9 1.3148(19) . ? 
C9 H9A 0.9500 . ? 
C9 H9B 0.9500 . ? 
C10 C11 1.3513(18) . ? 
C10 C23 1.4323(18) . ? 
C11 C12 1.4305(18) . ? 
C12 C13 1.4106(19) . ? 
C12 C17 1.4168(19) . ? 
C13 C14 1.375(2) . ? 
C13 H13 0.9500 . ? 
C14 C15 1.399(2) . ? 
C14 H14 0.9500 . ? 
C15 C16 1.376(2) . ? 
C15 H15 0.9500 . ? 
C16 C17 1.4100(18) . ? 
C16 H16 0.9500 . ? 
C17 C18 1.4536(18) . ? 
C18 C19 1.4096(18) . ? 
C18 C23 1.4171(17) . ? 
C19 C20 1.372(2) . ? 
C19 H19 0.9500 . ? 
C20 C21 1.3994(19) . ? 
C20 H20 0.9500 . ? 
C21 C22 1.3746(18) . ? 
C21 H21 0.9500 . ? 
C22 C23 1.4087(18) . ? 
C22 H22 0.9500 . ? 
C24 C25 1.3855(19) . ? 
C24 C29 1.3860(18) . ? 
C24 H24 0.9500 . ? 
C25 C26 1.385(2) . ? 
C25 H25 0.9500 . ? 
C26 C27 1.386(2) . ? 
C26 H26 0.9500 . ? 
C27 C28 1.388(2) . ? 
C27 H27 0.9500 . ? 
C28 C29 1.3815(19) . ? 
C28 H28 0.9500 . ? 
C30 C31 1.4964(18) . ? 
C30 H30 1.0000 . ? 
C31 C32 1.3151(19) . ? 
C32 H32A 0.9500 . ? 
C32 H32B 0.9500 . ? 
C33 C34 1.3503(18) . ? 
C33 C46 1.4326(18) . ? 
C34 C35 1.4307(18) . ? 
C35 C36 1.4096(19) . ? 
C35 C40 1.4193(19) . ? 
C36 C37 1.373(2) . ? 
C36 H36 0.9500 . ? 
C37 C38 1.400(2) . ? 
C37 H37 0.9500 . ? 
C38 C39 1.376(2) . ? 
C38 H38 0.9500 . ? 
C39 C40 1.4098(19) . ? 
C39 H39 0.9500 . ? 
C40 C41 1.4521(19) . ? 
C41 C42 1.4137(19) . ? 
C41 C46 1.4190(18) . ? 
C42 C43 1.374(2) . ? 
C42 H42 0.9500 . ? 
C43 C44 1.400(2) . ? 
C43 H43 0.9500 . ? 
C44 C45 1.3750(19) . ? 
C44 H44 0.9500 . ? 
C45 C46 1.4085(19) . ? 
C45 H45 0.9500 . ? 
  
loop_ 
 _geom_angle_atom_site_label_1 
 _geom_angle_atom_site_label_2 
 _geom_angle_atom_site_label_3 
 _geom_angle 
 _geom_angle_site_symmetry_1 
 _geom_angle_site_symmetry_3 
 _geom_angle_publ_flag 
C6 O1 C7 112.75(9) . . ? 
C11 O2 C7 112.85(9) . . ? 
C8 O3 C10 116.70(10) . . ? 
C29 O4 C30 113.20(10) . . ? 
C34 O5 C30 112.45(10) . . ? 
C31 O6 C33 116.53(10) . . ? 
C6 C1 C2 119.00(13) . . ? 
C6 C1 H1 120.5 . . ? 
C2 C1 H1 120.5 . . ? 
C3 C2 C1 120.13(13) . . ? 
C3 C2 H2 119.9 . . ? 
C1 C2 H2 119.9 . . ? 
C2 C3 C4 120.06(13) . . ? 
C2 C3 H3 120.0 . . ? 
C4 C3 H3 120.0 . . ? 
C3 C4 C5 120.39(14) . . ? 
C3 C4 H4 119.8 . . ? 
C5 C4 H4 119.8 . . ? 
C6 C5 C4 118.81(13) . . ? 
C6 C5 H5 120.6 . . ? 
C4 C5 H5 120.6 . . ? 
C5 C6 C1 121.60(12) . . ? 
C5 C6 O1 119.14(12) . . ? 
C1 C6 O1 119.23(12) . . ? 
O2 C7 O1 110.06(10) . . ? 
O2 C7 C8 111.67(10) . . ? 
O1 C7 C8 107.33(10) . . ? 
O2 C7 H7 109.2 . . ? 
O1 C7 H7 109.2 . . ? 
C8 C7 H7 109.2 . . ? 
C9 C8 O3 120.42(12) . . ? 
C9 C8 C7 123.91(12) . . ? 
O3 C8 C7 115.64(11) . . ? 
C8 C9 H9A 120.0 . . ? 
C8 C9 H9B 120.0 . . ? 
H9A C9 H9B 120.0 . . ? 
C11 C10 O3 122.44(11) . . ? 
C11 C10 C23 121.80(12) . . ? 
O3 C10 C23 115.74(11) . . ? 
C10 C11 O2 121.64(11) . . ? 
C10 C11 C12 121.36(12) . . ? 
O2 C11 C12 116.98(11) . . ? 
C13 C12 C17 120.16(12) . . ? 
C13 C12 C11 120.80(12) . . ? 
C17 C12 C11 119.05(12) . . ? 
C14 C13 C12 120.27(14) . . ? 
C14 C13 H13 119.9 . . ? 
C12 C13 H13 119.9 . . ? 
C13 C14 C15 120.04(13) . . ? 
C13 C14 H14 120.0 . . ? 
C15 C14 H14 120.0 . . ? 
C16 C15 C14 120.42(13) . . ? 
C16 C15 H15 119.8 . . ? 
C14 C15 H15 119.8 . . ? 
C15 C16 C17 121.26(14) . . ? 
C15 C16 H16 119.4 . . ? 
C17 C16 H16 119.4 . . ? 
C16 C17 C12 117.84(12) . . ? 
C16 C17 C18 122.69(12) . . ? 
C12 C17 C18 119.47(11) . . ? 
C19 C18 C23 117.58(12) . . ? 
C19 C18 C17 122.81(12) . . ? 
C23 C18 C17 119.61(12) . . ? 
C20 C19 C18 121.57(12) . . ? 
C20 C19 H19 119.2 . . ? 
C18 C19 H19 119.2 . . ? 
C19 C20 C21 120.26(12) . . ? 
C19 C20 H20 119.9 . . ? 
C21 C20 H20 119.9 . . ? 
C22 C21 C20 120.06(13) . . ? 
C22 C21 H21 120.0 . . ? 
C20 C21 H21 120.0 . . ? 
C21 C22 C23 120.27(12) . . ? 
C21 C22 H22 119.9 . . ? 
C23 C22 H22 119.9 . . ? 
C22 C23 C18 120.25(12) . . ? 
C22 C23 C10 121.03(11) . . ? 
C18 C23 C10 118.70(11) . . ? 
C25 C24 C29 119.44(13) . . ? 
C25 C24 H24 120.3 . . ? 
C29 C24 H24 120.3 . . ? 
C26 C25 C24 119.90(13) . . ? 
C26 C25 H25 120.0 . . ? 
C24 C25 H25 120.0 . . ? 
C25 C26 C27 120.04(13) . . ? 
C25 C26 H26 120.0 . . ? 
C27 C26 H26 120.0 . . ? 
C26 C27 C28 120.55(13) . . ? 
C26 C27 H27 119.7 . . ? 
C28 C27 H27 119.7 . . ? 
C29 C28 C27 118.73(13) . . ? 
C29 C28 H28 120.6 . . ? 
C27 C28 H28 120.6 . . ? 
C28 C29 C24 121.32(12) . . ? 
C28 C29 O4 119.12(11) . . ? 
C24 C29 O4 119.52(12) . . ? 
O5 C30 O4 110.08(10) . . ? 
O5 C30 C31 111.65(10) . . ? 
O4 C30 C31 107.44(10) . . ? 
O5 C30 H30 109.2 . . ? 
O4 C30 H30 109.2 . . ? 
C31 C30 H30 109.2 . . ? 
C32 C31 O6 120.92(12) . . ? 
C32 C31 C30 123.37(12) . . ? 
O6 C31 C30 115.69(11) . . ? 
C31 C32 H32A 120.0 . . ? 
C31 C32 H32B 120.0 . . ? 
H32A C32 H32B 120.0 . . ? 
C34 C33 O6 122.39(11) . . ? 
C34 C33 C46 121.74(12) . . ? 
O6 C33 C46 115.87(11) . . ? 
C33 C34 O5 121.62(11) . . ? 
C33 C34 C35 121.58(12) . . ? 
O5 C34 C35 116.79(11) . . ? 
C36 C35 C40 120.24(12) . . ? 
C36 C35 C34 120.84(12) . . ? 
C40 C35 C34 118.91(12) . . ? 
C37 C36 C35 120.36(14) . . ? 
C37 C36 H36 119.8 . . ? 
C35 C36 H36 119.8 . . ? 
C36 C37 C38 120.02(14) . . ? 
C36 C37 H37 120.0 . . ? 
C38 C37 H37 120.0 . . ? 
C39 C38 C37 120.37(13) . . ? 
C39 C38 H38 119.8 . . ? 
C37 C38 H38 119.8 . . ? 
C38 C39 C40 121.41(14) . . ? 
C38 C39 H39 119.3 . . ? 
C40 C39 H39 119.3 . . ? 
C39 C40 C35 117.60(13) . . ? 
C39 C40 C41 123.02(13) . . ? 
C35 C40 C41 119.38(12) . . ? 
C42 C41 C46 117.62(12) . . ? 
C42 C41 C40 122.62(12) . . ? 
C46 C41 C40 119.75(12) . . ? 
C43 C42 C41 121.47(13) . . ? 
C43 C42 H42 119.3 . . ? 
C41 C42 H42 119.3 . . ? 
C42 C43 C44 120.25(13) . . ? 
C42 C43 H43 119.9 . . ? 
C44 C43 H43 119.9 . . ? 
C45 C44 C43 120.09(13) . . ? 
C45 C44 H44 120.0 . . ? 
C43 C44 H44 120.0 . . ? 
C44 C45 C46 120.44(13) . . ? 
C44 C45 H45 119.8 . . ? 
C46 C45 H45 119.8 . . ? 
C45 C46 C41 120.10(12) . . ? 
C45 C46 C33 121.29(12) . . ? 
C41 C46 C33 118.60(12) . . ? 
  
loop_ 
 _geom_torsion_atom_site_label_1 
 _geom_torsion_atom_site_label_2 
 _geom_torsion_atom_site_label_3 
 _geom_torsion_atom_site_label_4 
 _geom_torsion 
 _geom_torsion_site_symmetry_1 
 _geom_torsion_site_symmetry_2 
 _geom_torsion_site_symmetry_3 
 _geom_torsion_site_symmetry_4 
 _geom_torsion_publ_flag 
C6 C1 C2 C3 0.2(2) . . . . ? 
C1 C2 C3 C4 0.7(2) . . . . ? 
C2 C3 C4 C5 -1.1(2) . . . . ? 
C3 C4 C5 C6 0.5(2) . . . . ? 
C4 C5 C6 C1 0.5(2) . . . . ? 
C4 C5 C6 O1 178.87(12) . . . . ? 
C2 C1 C6 C5 -0.9(2) . . . . ? 
C2 C1 C6 O1 -179.23(12) . . . . ? 
C7 O1 C6 C5 105.43(13) . . . . ? 
C7 O1 C6 C1 -76.16(14) . . . . ? 
C11 O2 C7 O1 -72.11(12) . . . . ? 
C11 O2 C7 C8 46.99(14) . . . . ? 
C6 O1 C7 O2 -66.59(13) . . . . ? 
C6 O1 C7 C8 171.68(10) . . . . ? 
C10 O3 C8 C9 -157.90(12) . . . . ? 
C10 O3 C8 C7 23.71(15) . . . . ? 
O2 C7 C8 C9 133.88(13) . . . . ? 
O1 C7 C8 C9 -105.41(15) . . . . ? 
O2 C7 C8 O3 -47.80(15) . . . . ? 
O1 C7 C8 O3 72.92(13) . . . . ? 
C8 O3 C10 C11 -0.35(17) . . . . ? 
C8 O3 C10 C23 178.04(11) . . . . ? 
O3 C10 C11 O2 0.96(19) . . . . ? 
C23 C10 C11 O2 -177.34(11) . . . . ? 
O3 C10 C11 C12 179.18(11) . . . . ? 
C23 C10 C11 C12 0.89(19) . . . . ? 
C7 O2 C11 C10 -25.77(16) . . . . ? 
C7 O2 C11 C12 155.93(11) . . . . ? 
C10 C11 C12 C13 178.80(12) . . . . ? 
O2 C11 C12 C13 -2.89(18) . . . . ? 
C10 C11 C12 C17 -1.55(18) . . . . ? 
O2 C11 C12 C17 176.76(11) . . . . ? 
C17 C12 C13 C14 -0.47(19) . . . . ? 
C11 C12 C13 C14 179.18(12) . . . . ? 
C12 C13 C14 C15 -0.3(2) . . . . ? 
C13 C14 C15 C16 0.6(2) . . . . ? 
C14 C15 C16 C17 -0.2(2) . . . . ? 
C15 C16 C17 C12 -0.5(2) . . . . ? 
C15 C16 C17 C18 179.38(13) . . . . ? 
C13 C12 C17 C16 0.87(18) . . . . ? 
C11 C12 C17 C16 -178.78(12) . . . . ? 
C13 C12 C17 C18 -179.06(12) . . . . ? 
C11 C12 C17 C18 1.29(18) . . . . ? 
C16 C17 C18 C19 -0.05(19) . . . . ? 
C12 C17 C18 C19 179.88(12) . . . . ? 
C16 C17 C18 C23 179.67(12) . . . . ? 
C12 C17 C18 C23 -0.41(18) . . . . ? 
C23 C18 C19 C20 -0.79(19) . . . . ? 
C17 C18 C19 C20 178.93(12) . . . . ? 
C18 C19 C20 C21 0.1(2) . . . . ? 
C19 C20 C21 C22 0.5(2) . . . . ? 
C20 C21 C22 C23 -0.30(19) . . . . ? 
C21 C22 C23 C18 -0.43(19) . . . . ? 
C21 C22 C23 C10 -178.90(12) . . . . ? 
C19 C18 C23 C22 0.95(18) . . . . ? 
C17 C18 C23 C22 -178.78(11) . . . . ? 
C19 C18 C23 C10 179.46(11) . . . . ? 
C17 C18 C23 C10 -0.26(18) . . . . ? 
C11 C10 C23 C22 178.53(12) . . . . ? 
O3 C10 C23 C22 0.13(17) . . . . ? 
C11 C10 C23 C18 0.03(18) . . . . ? 
O3 C10 C23 C18 -178.37(11) . . . . ? 
C29 C24 C25 C26 1.0(2) . . . . ? 
C24 C25 C26 C27 -0.3(2) . . . . ? 
C25 C26 C27 C28 -0.9(2) . . . . ? 
C26 C27 C28 C29 1.4(2) . . . . ? 
C27 C28 C29 C24 -0.66(19) . . . . ? 
C27 C28 C29 O4 177.21(11) . . . . ? 
C25 C24 C29 C28 -0.50(19) . . . . ? 
C25 C24 C29 O4 -178.37(11) . . . . ? 
C30 O4 C29 C28 109.08(13) . . . . ? 
C30 O4 C29 C24 -73.00(14) . . . . ? 
C34 O5 C30 O4 -71.24(12) . . . . ? 
C34 O5 C30 C31 48.00(14) . . . . ? 
C29 O4 C30 O5 -70.26(13) . . . . ? 
C29 O4 C30 C31 167.96(10) . . . . ? 
C33 O6 C31 C32 -159.10(13) . . . . ? 
C33 O6 C31 C30 22.45(15) . . . . ? 
O5 C30 C31 C32 133.41(14) . . . . ? 
O4 C30 C31 C32 -105.80(15) . . . . ? 
O5 C30 C31 O6 -48.19(15) . . . . ? 
O4 C30 C31 O6 72.60(13) . . . . ? 
C31 O6 C33 C34 1.92(17) . . . . ? 
C31 O6 C33 C46 -179.26(10) . . . . ? 
O6 C33 C34 O5 -0.59(19) . . . . ? 
C46 C33 C34 O5 -179.35(11) . . . . ? 
O6 C33 C34 C35 177.85(11) . . . . ? 
C46 C33 C34 C35 -0.90(19) . . . . ? 
C30 O5 C34 C33 -25.80(16) . . . . ? 
C30 O5 C34 C35 155.68(11) . . . . ? 
C33 C34 C35 C36 -179.63(12) . . . . ? 
O5 C34 C35 C36 -1.11(18) . . . . ? 
C33 C34 C35 C40 -0.50(18) . . . . ? 
O5 C34 C35 C40 178.02(11) . . . . ? 
C40 C35 C36 C37 -0.9(2) . . . . ? 
C34 C35 C36 C37 178.26(12) . . . . ? 
C35 C36 C37 C38 0.0(2) . . . . ? 
C36 C37 C38 C39 0.5(2) . . . . ? 
C37 C38 C39 C40 -0.2(2) . . . . ? 
C38 C39 C40 C35 -0.61(19) . . . . ? 
C38 C39 C40 C41 179.47(12) . . . . ? 
C36 C35 C40 C39 1.14(18) . . . . ? 
C34 C35 C40 C39 -177.99(11) . . . . ? 
C36 C35 C40 C41 -178.93(12) . . . . ? 
C34 C35 C40 C41 1.94(18) . . . . ? 
C39 C40 C41 C42 -2.28(19) . . . . ? 
C35 C40 C41 C42 177.79(12) . . . . ? 
C39 C40 C41 C46 177.89(12) . . . . ? 
C35 C40 C41 C46 -2.03(18) . . . . ? 
C46 C41 C42 C43 -0.94(19) . . . . ? 
C40 C41 C42 C43 179.23(12) . . . . ? 
C41 C42 C43 C44 -0.6(2) . . . . ? 
C42 C43 C44 C45 1.3(2) . . . . ? 
C43 C44 C45 C46 -0.50(19) . . . . ? 
C44 C45 C46 C41 -1.05(19) . . . . ? 
C44 C45 C46 C33 179.87(12) . . . . ? 
C42 C41 C46 C45 1.74(18) . . . . ? 
C40 C41 C46 C45 -178.43(11) . . . . ? 
C42 C41 C46 C33 -179.16(11) . . . . ? 
C40 C41 C46 C33 0.67(17) . . . . ? 
C34 C33 C46 C45 179.89(12) . . . . ? 
O6 C33 C46 C45 1.06(17) . . . . ? 
C34 C33 C46 C41 0.80(18) . . . . ? 
O6 C33 C46 C41 -178.03(10) . . . . ? 
  
_refine_diff_density_max    0.189 
_refine_diff_density_min   -0.239 
_refine_diff_density_rms    0.042 
  
_shelx_res_file 
; 
TITL N142.res in P2(1)/c 
    N142.res 
    created by SHELXL-2019/1 at 17:51:31 on 11-Apr-2023 
  
CELL  1.54178   4.5771  17.6569  40.1390   90.000   90.928   90.000 
ZERR    8.000   0.0002   0.0006   0.0013    0.000    0.002    0.000 
LATT  1 
SYMM -X, 1/2+Y, 1/2-Z 
SFAC C H O 
UNIT 184 128 24 
LIST 4 
ACTA 
REM LIST 4 
OMIT 0 0 2 
OMIT -3 15 17 
TEMP -173.150 
L.S. 10 
BOND 
REM LIST 4 
CONF 
BOND $H 
FMAP 2 
PLAN 20 
WGHT    0.038700    1.295800 
FVAR       0.10386 
O1    3    0.005920    0.722550    0.346795    11.00000    0.02161    0.02226 = 
         0.02376    0.00338    0.00378    0.00256 
O2    3   -0.256030    0.741237    0.395352    11.00000    0.02209    0.02248 = 
         0.02152    0.00027    0.00110    0.00377 
O3    3    0.024974    0.599075    0.396692    11.00000    0.02300    0.01905 = 
         0.02176   -0.00303   -0.00384    0.00140 
O4    3    0.459095    0.748449    0.216539    11.00000    0.02058    0.02334 = 
         0.02390    0.00298   -0.00192   -0.00226 
O5    3    0.170542    0.715304    0.170489    11.00000    0.02226    0.02235 = 
         0.02131   -0.00175    0.00147   -0.00196 
O6    3    0.423582    0.859326    0.161456    11.00000    0.02347    0.01959 = 
         0.02287   -0.00133    0.00454    0.00052 
C1    1   -0.216364    0.807801    0.307085    11.00000    0.02522    0.02708 = 
         0.02242   -0.00046    0.00205    0.00091 
AFIX  43 
H1    2   -0.319186    0.766597    0.297189    11.00000   -1.20000 
AFIX   0 
C2    1   -0.249377    0.880670    0.294539    11.00000    0.02989    0.03345 = 
         0.02430    0.00519    0.00329    0.00604 
AFIX  43 
H2    2   -0.376180    0.889570    0.275979    11.00000   -1.20000 
AFIX   0 
C3    1   -0.097909    0.940337    0.309022    11.00000    0.03336    0.02450 = 
         0.03626    0.00723    0.00995    0.00400 
AFIX  43 
H3    2   -0.122542    0.990209    0.300552    11.00000   -1.20000 
AFIX   0 
C4    1    0.089726    0.927394    0.335878    11.00000    0.02997    0.02500 = 
         0.03926   -0.00274    0.00500   -0.00239 
AFIX  43 
H4    2    0.195835    0.968362    0.345509    11.00000   -1.20000 
AFIX   0 
C5    1    0.123542    0.854757    0.348809    11.00000    0.02402    0.02886 = 
         0.02587   -0.00135    0.00169    0.00077 
AFIX  43 
H5    2    0.250837    0.845758    0.367315    11.00000   -1.20000 
AFIX   0 
C6    1   -0.030939    0.796101    0.334288    11.00000    0.02105    0.02268 = 
         0.02150    0.00188    0.00627    0.00339 
C7    1   -0.236044    0.697743    0.365806    11.00000    0.02073    0.02377 = 
         0.02038    0.00032    0.00117    0.00076 
AFIX  13 
H7    2   -0.419820    0.704000    0.352274    11.00000   -1.20000 
AFIX   0 
C8    1   -0.190098    0.615233    0.373280    11.00000    0.02070    0.02561 = 
         0.01757    0.00078    0.00031    0.00149 
C9    1   -0.335527    0.560230    0.358433    11.00000    0.03109    0.02667 = 
         0.02434   -0.00039   -0.00444   -0.00209 
AFIX  93 
H9A   2   -0.292784    0.508972    0.363803    11.00000   -1.20000 
H9B   2   -0.483353    0.571744    0.342335    11.00000   -1.20000 
AFIX   0 
C10   1    0.094775    0.655860    0.419176    11.00000    0.01986    0.01915 = 
         0.01839   -0.00177    0.00231   -0.00281 
C11   1   -0.037627    0.724259    0.418514    11.00000    0.01866    0.02100 = 
         0.01954    0.00146    0.00274   -0.00101 
C12   1    0.035882    0.781738    0.442327    11.00000    0.02242    0.01948 = 
         0.02278   -0.00082    0.00827   -0.00293 
C13   1   -0.100039    0.853397    0.440981    11.00000    0.02774    0.02065 = 
         0.02931    0.00102    0.00809   -0.00029 
AFIX  43 
H13   2   -0.240351    0.864061    0.423923    11.00000   -1.20000 
AFIX   0 
C14   1   -0.030267    0.907882    0.464262    11.00000    0.03550    0.02062 = 
         0.03880   -0.00447    0.01245    0.00020 
AFIX  43 
H14   2   -0.121707    0.956141    0.463200    11.00000   -1.20000 
AFIX   0 
C15   1    0.175343    0.892282    0.489517    11.00000    0.03825    0.02683 = 
         0.03283   -0.01180    0.01113   -0.00835 
AFIX  43 
H15   2    0.221546    0.929899    0.505683    11.00000   -1.20000 
AFIX   0 
C16   1    0.310974    0.822826    0.491082    11.00000    0.02936    0.02876 = 
         0.02446   -0.00480    0.00582   -0.00728 
AFIX  43 
H16   2    0.450487    0.813197    0.508346    11.00000   -1.20000 
AFIX   0 
C17   1    0.246908    0.765647    0.467556    11.00000    0.02270    0.02229 = 
         0.02048   -0.00145    0.00692   -0.00503 
C18   1    0.388193    0.691926    0.468286    11.00000    0.01984    0.02265 = 
         0.01874   -0.00030    0.00490   -0.00443 
C19   1    0.600452    0.671731    0.492525    11.00000    0.02324    0.02956 = 
         0.01839   -0.00137    0.00193   -0.00611 
AFIX  43 
H19   2    0.657304    0.707764    0.508967    11.00000   -1.20000 
AFIX   0 
C20   1    0.726917    0.601270    0.492939    11.00000    0.02306    0.03402 = 
         0.02067    0.00430   -0.00116   -0.00039 
AFIX  43 
H20   2    0.869273    0.589099    0.509575    11.00000   -1.20000 
AFIX   0 
C21   1    0.647025    0.547267    0.468954    11.00000    0.02383    0.02594 = 
         0.02385    0.00372    0.00251    0.00233 
AFIX  43 
H21   2    0.734076    0.498429    0.469439    11.00000   -1.20000 
AFIX   0 
C22   1    0.442711    0.564824    0.444691    11.00000    0.02100    0.02179 = 
         0.02062   -0.00011    0.00264   -0.00152 
AFIX  43 
H22   2    0.389614    0.528126    0.428379    11.00000   -1.20000 
AFIX   0 
C23   1    0.311748    0.637012    0.443919    11.00000    0.01848    0.02057 = 
         0.01899    0.00098    0.00365   -0.00272 
C24   1    0.266875    0.676748    0.262176    11.00000    0.02371    0.02784 = 
         0.02106   -0.00289   -0.00084    0.00129 
AFIX  43 
H24   2    0.158607    0.719767    0.269024    11.00000   -1.20000 
AFIX   0 
C25   1    0.253576    0.609814    0.280103    11.00000    0.02491    0.03595 = 
         0.01969    0.00231    0.00033   -0.00357 
AFIX  43 
H25   2    0.133507    0.606515    0.299133    11.00000   -1.20000 
AFIX   0 
C26   1    0.415590    0.547718    0.270238    11.00000    0.02748    0.02573 = 
         0.02843    0.00449   -0.00475   -0.00480 
AFIX  43 
H26   2    0.407364    0.501868    0.282571    11.00000   -1.20000 
AFIX   0 
C27   1    0.589722    0.552431    0.242381    11.00000    0.02744    0.02343 = 
         0.03255   -0.00394   -0.00208    0.00074 
AFIX  43 
H27   2    0.702572    0.509912    0.235897    11.00000   -1.20000 
AFIX   0 
C28   1    0.600587    0.618776    0.223874    11.00000    0.02353    0.02758 = 
         0.02231   -0.00362    0.00227   -0.00173 
AFIX  43 
H28   2    0.716587    0.621733    0.204504    11.00000   -1.20000 
AFIX   0 
C29   1    0.439480    0.680409    0.234168    11.00000    0.02067    0.02202 = 
         0.01889   -0.00031   -0.00420   -0.00353 
C30   1    0.201233    0.765870    0.197788    11.00000    0.01975    0.02280 = 
         0.02089   -0.00154    0.00076   -0.00013 
AFIX  13 
H30   2    0.027767    0.760825    0.212454    11.00000   -1.20000 
AFIX   0 
C31   1    0.226124    0.846297    0.186430    11.00000    0.02089    0.02415 = 
         0.02093   -0.00060    0.00066   -0.00025 
C32   1    0.077404    0.902337    0.199505    11.00000    0.03121    0.02544 = 
         0.02934    0.00011    0.00701    0.00188 
AFIX  93 
H32A  2    0.105198    0.952632    0.191770    11.00000   -1.20000 
H32B  2   -0.057823    0.892525    0.216686    11.00000   -1.20000 
AFIX   0 
C33   1    0.495489    0.797697    0.141807    11.00000    0.01967    0.02044 = 
         0.01890   -0.00123   -0.00145    0.00399 
C34   1    0.373956    0.728724    0.145950    11.00000    0.01803    0.02356 = 
         0.01877    0.00131   -0.00193    0.00291 
C35   1    0.443564    0.666445    0.124701    11.00000    0.02082    0.02282 = 
         0.02213   -0.00057   -0.00519    0.00312 
C36   1    0.313375    0.594920    0.129253    11.00000    0.02561    0.02428 = 
         0.02838   -0.00118   -0.00359    0.00158 
AFIX  43 
H36   2    0.181709    0.587387    0.147004    11.00000   -1.20000 
AFIX   0 
C37   1    0.375826    0.536078    0.108168    11.00000    0.03030    0.02315 = 
         0.03914   -0.00521   -0.00651    0.00193 
AFIX  43 
H37   2    0.287448    0.487995    0.111357    11.00000   -1.20000 
AFIX   0 
C38   1    0.569716    0.546922    0.081972    11.00000    0.03163    0.02984 = 
         0.03559   -0.01222   -0.00573    0.00803 
AFIX  43 
H38   2    0.611166    0.506221    0.067309    11.00000   -1.20000 
AFIX   0 
C39   1    0.700584    0.616213    0.077347    11.00000    0.02510    0.03245 = 
         0.02744   -0.00648   -0.00299    0.00631 
AFIX  43 
H39   2    0.832158    0.622561    0.059498    11.00000   -1.20000 
AFIX   0 
C40   1    0.643583    0.677981    0.098529    11.00000    0.02058    0.02683 = 
         0.02084   -0.00152   -0.00507    0.00618 
C41   1    0.779206    0.751723    0.094620    11.00000    0.01996    0.02807 = 
         0.01870    0.00052   -0.00383    0.00548 
C42   1    0.987789    0.766766    0.069885    11.00000    0.02253    0.03563 = 
         0.01905   -0.00031   -0.00158    0.00819 
AFIX  43 
H42   2    1.044466    0.727216    0.055302    11.00000   -1.20000 
AFIX   0 
C43   1    1.110389    0.837326    0.066465    11.00000    0.02225    0.04009 = 
         0.02037    0.00753    0.00160    0.00466 
AFIX  43 
H43   2    1.251440    0.845895    0.049775    11.00000   -1.20000 
AFIX   0 
C44   1    1.028239    0.896611    0.087476    11.00000    0.02429    0.03031 = 
         0.02359    0.00690   -0.00191   -0.00020 
AFIX  43 
H44   2    1.110536    0.945560    0.084718    11.00000   -1.20000 
AFIX   0 
C45   1    0.828574    0.884105    0.112107    11.00000    0.02142    0.02532 = 
         0.02200    0.00182   -0.00226    0.00230 
AFIX  43 
H45   2    0.774671    0.924427    0.126422    11.00000   -1.20000 
AFIX   0 
C46   1    0.703430    0.811911    0.116256    11.00000    0.01784    0.02442 = 
         0.01892    0.00277   -0.00226    0.00380 
HKLF 4 
  
  
  
  
REM  N142.res in P2(1)/c 
REM wR2 = 0.0905, GooF = S = 1.038, Restrained GooF = 1.038 for all data 
REM R1 = 0.0358 for 5500 Fo > 4sig(Fo) and 0.0440 for all 6425 data 
REM 469 parameters refined using 0 restraints 
  
END 
  
WGHT      0.0387      1.2952 
  
REM Highest difference peak  0.189,  deepest hole -0.239,  1-sigma level  0.042 
Q1    1  -0.2067  0.6574  0.3696  11.00000  0.05    0.19 
Q2    1   0.5106  0.7546  0.1516  11.00000  0.05    0.19 
Q3    1   0.6378  0.8008  0.1318  11.00000  0.05    0.18 
Q4    1   0.5199  0.6770  0.1083  11.00000  0.05    0.16 
Q5    1   0.7130  0.7858  0.1018  11.00000  0.05    0.16 
Q6    1   0.2125  0.8056  0.1905  11.00000  0.05    0.15 
Q7    1   0.3095  0.6577  0.4600  11.00000  0.05    0.15 
Q8    1   0.0324  0.8659  0.1820  11.00000  0.05    0.15 
Q9    1   0.3859  0.6980  0.1339  11.00000  0.05    0.15 
Q10   1   0.2510  0.8812  0.2016  11.00000  0.05    0.14 
Q11   1  -0.3595  0.5974  0.3750  11.00000  0.05    0.14 
Q12   1   0.3124  0.5983  0.4512  11.00000  0.05    0.14 
Q13   1   1.0070  0.8856  0.1084  11.00000  0.05    0.14 
Q14   1   0.0338  0.9012  0.2287  11.00000  0.05    0.14 
Q15   1   0.8611  0.7626  0.0786  11.00000  0.05    0.14 
Q16   1   0.9283  0.7560  0.0889  11.00000  0.05    0.13 
Q17   1   0.0325  0.7619  0.4278  11.00000  0.05    0.13 
Q18   1   0.2870  0.6679  0.2402  11.00000  0.05    0.13 
Q19   1  -0.0456  0.6798  0.4262  11.00000  0.05    0.13 
Q20   1   0.0954  0.7037  0.4108  11.00000  0.05    0.13 
; 
_shelx_res_checksum   73279 
  
_shelx_hkl_file 
; 
  -1   0   0    2.78    0.20 
  -1   0   0    2.83    0.23 
  -1   0   0    2.81    0.19 
   2   0   0    0.99    0.17 
  -2   0   0    0.87    0.13 
   2   0   0    1.15    0.19 
  -2   0   0    1.09    0.17 
  -2   0   0    1.10    0.22 
   3   0   0   20.51    1.04 
   3   0   0   21.75    0.96 
   3   0   0   20.80    1.03 
   3   0   0   21.78    1.09 
  -3   0   0   21.18    0.98 
  -3   0   0   20.74    0.93 
  -3   0   0   22.92    1.14 
  -3   0   0   21.53    1.08 
   4   0   0    6.55    0.62 
   4   0   0    5.92    0.78 
   4   0   0    6.66    0.53 
   4   0   0    6.12    0.46 
  -4   0   0    7.27    0.48 
  -4   0   0    6.37    0.64 
  -4   0   0    6.79    0.49 
   5   0   0    7.99    0.55 
   5   0   0    8.86    0.50 
  -5   0   0    6.82    0.42 
   5   0   0    8.36    0.58 
   0   1   0   -0.01    0.01 
  -1  -1   0   12.62    0.54 
   1  -1   0   11.95    0.60 
  -1  -1   0   12.58    0.58 
  -1   1   0   13.08    0.57 
  -1   1   0   13.15    0.55 
  -1   1   0   13.24    0.58 
   2  -1   0    0.55    0.13 
  -2  -1   0    0.67    0.19 
   2  -1   0    0.73    0.17 
   2  -1   0    0.78    0.17 
  -2  -1   0    0.58    0.13 
  -2   1   0    0.78    0.21 
  -2   1   0    0.60    0.15 
  -2   1   0    0.47    0.13 
  -2   1   0    0.43    0.13 
   2   1   0    0.54    0.15 
  -3  -1   0   34.88    1.51 
  -3  -1   0   35.29    1.50 
  -3  -1   0   36.70    1.61 
  -3  -1   0   34.72    1.45 
   3  -1   0   37.61    1.64 
   3  -1   0   34.50    1.57 
   3  -1   0   36.89    1.49 
   3   1   0   31.86    1.55 
   3   1   0   35.67    1.48 
  -3   1   0   34.22    1.54 
  -3   1   0   35.70    1.60 
  -3   1   0   37.46    1.54 
   3   1   0   34.86    1.61 
   3   1   0   35.86    1.58 
  -3   1   0   35.71    1.50 
  -3   1   0   35.96    1.47 
   4  -1   0    3.97    0.47 
  -4  -1   0    4.36    0.55 
   4  -1   0    3.85    0.39 
   4  -1   0    3.72    0.52 
   4  -1   0    3.96    0.45 
  -4  -1   0    5.49    0.46 
  -4  -1   0    4.17    0.40 
   4   1   0    4.69    0.43 
   4   1   0    4.32    0.46 
  -4   1   0    4.36    0.54 
  -4   1   0    3.88    0.36 
  -4   1   0    4.91    0.46 
   4   1   0    4.46    0.49 
   5  -1   0    0.16    0.19 
  -5  -1   0   -0.02    0.10 
   5  -1   0    0.14    0.15 
   5  -1   0   -0.13    0.18 
  -5   1   0    0.16    0.14 
   5   1   0    0.04    0.14 
   5   1   0    0.34    0.16 
   5   1   0    0.10    0.20 
   0  -2   0  582.23   22.46 
   0  -2   0  620.96   23.51 
   1  -2   0   33.20    1.33 
  -1  -2   0   32.11    1.34 
  -1   2   0   33.77    1.32 
  -1   2   0   34.44    1.33 
  -1   2   0   33.69    1.36 
   2  -2   0    2.58    0.26 
   2  -2   0    2.06    0.20 
   2  -2   0    2.04    0.23 
  -2  -2   0    2.43    0.31 
  -2   2   0    2.41    0.28 
   2   2   0    2.36    0.25 
  -2   2   0    2.28    0.27 
  -2   2   0    1.99    0.22 
   3  -2   0   -0.07    0.16 
  -3  -2   0    0.47    0.13 
  -3  -2   0    0.17    0.14 
   3  -2   0    0.61    0.21 
   3  -2   0    0.57    0.21 
  -3  -2   0    0.85    0.23 
   3   2   0    0.27    0.17 
  -3   2   0    0.65    0.16 
  -3   2   0    0.52    0.17 
  -3   2   0    0.39    0.16 
  -3   2   0    1.29    0.28 
   3   2   0    0.69    0.20 
  -3   2   0    0.44    0.14 
  -3   2   0    0.52    0.15 
  -3   2   0    0.48    0.15 
  -4  -2   0   27.24    1.46 
   4  -2   0   31.83    1.35 
   4  -2   0   30.49    1.44 
   4  -2   0   29.62    1.41 
  -4  -2   0   31.13    1.35 
   4  -2   0   27.43    1.50 
   4   2   0   30.39    1.44 
   4   2   0   28.87    1.39 
   4   2   0   28.97    1.33 
  -4   2   0   31.50    1.40 
  -4   2   0   29.57    1.47 
   5  -2   0    3.43    0.32 
   5  -2   0    2.30    0.32 
   5  -2   0    3.29    0.34 
   5   2   0    2.81    0.31 
   5   2   0    2.93    0.40 
   5   2   0    3.36    0.32 
   0  -3   0   -0.01    0.04 
   0   3   0    0.16    0.07 
  -1  -3   0    6.40    0.44 
   1  -3   0    6.85    0.36 
   1  -3   0    6.50    0.35 
  -1  -3   0    6.35    0.38 
  -1   3   0    7.01    0.36 
  -1   3   0    6.68    0.36 
  -1   3   0    6.91    0.39 
   2  -3   0   11.21    0.59 
  -2  -3   0   10.73    0.61 
   2  -3   0   11.51    0.69 
  -2   3   0   11.39    0.63 
  -2   3   0   11.11    0.59 
  -2   3   0   11.40    0.58 
   3  -3   0    0.48    0.20 
  -3  -3   0    0.22    0.14 
  -3  -3   0    0.52    0.17 
   3  -3   0    0.30    0.18 
  -3  -3   0    0.49    0.22 
  -3  -3   0    0.36    0.12 
   3  -3   0    0.57    0.22 
   3  -3   0    0.44    0.15 
  -3   3   0    0.70    0.17 
  -3   3   0    0.27    0.22 
   3   3   0    0.39    0.21 
  -3   3   0    0.31    0.18 
  -3   3   0    0.61    0.19 
  -3   3   0    0.41    0.17 
   4  -3   0    6.03    0.63 
  -4  -3   0    6.61    0.65 
  -4  -3   0    6.69    0.45 
   4  -3   0    7.29    0.49 
   4  -3   0    7.21    0.56 
  -4  -3   0    7.73    0.51 
   4  -3   0    8.64    0.60 
   4   3   0    6.14    0.46 
  -4   3   0    7.13    0.53 
  -4   3   0    7.35    0.61 
   4   3   0    7.41    0.58 
   4   3   0    6.30    0.54 
   5  -3   0    4.42    0.42 
   5  -3   0    4.44    0.43 
   5  -3   0    4.75    0.36 
   5   3   0    4.41    0.43 
   5   3   0    5.08    0.36 
   5   3   0    3.97    0.36 
   0   4   0   82.94    3.14 
  -1  -4   0   13.66    0.67 
   1  -4   0   14.81    0.65 
   1  -4   0   14.68    0.64 
  -1   4   0   13.58    0.69 
  -1   4   0   14.39    0.66 
  -1   4   0   15.12    0.64 
  -2  -4   0   13.28    0.72 
   2  -4   0   14.13    0.70 
   2  -4   0   14.01    0.70 
  -2   4   0   13.63    0.69 
  -2   4   0   14.82    0.76 
  -2   4   0   14.11    0.70 
  -3  -4   0    0.37    0.16 
  -3  -4   0    0.11    0.21 
   3  -4   0    0.21    0.18 
   3  -4   0   -0.03    0.14 
   3  -4   0    0.80    0.29 
  -3  -4   0    0.43    0.11 
   3  -4   0    0.25    0.22 
  -3  -4   0    0.09    0.17 
   3  -4   0    0.09    0.12 
  -3   4   0    0.24    0.20 
  -3   4   0   -0.11    0.14 
  -3   4   0    0.24    0.12 
  -3   4   0    0.36    0.18 
   3   4   0    0.35    0.22 
  -3   4   0    0.09    0.14 
  -4  -4   0    6.44    0.47 
   4  -4   0    5.54    0.60 
  -4  -4   0    6.64    0.66 
   4  -4   0    7.53    0.48 
   4  -4   0    5.93    0.57 
   4  -4   0    6.70    0.54 
  -4  -4   0    6.35    0.43 
   4   4   0    5.86    0.58 
   4   4   0    6.32    0.53 
  -4   4   0    6.30    0.51 
   4   4   0    6.81    0.46 
  -4   4   0    6.43    0.63 
   5  -4   0    6.32    0.41 
   5  -4   0    5.45    0.45 
   5   4   0    4.63    0.44 
   5   4   0    6.84    0.41 
  -5   4   0    5.22    0.39 
   0  -5   0    0.00    0.10 
   0   5   0   -0.01    0.09 
   1  -5   0   15.65    0.70 
  -1  -5   0   15.77    0.72 
  -1  -5   0   15.59    0.73 
   1  -5   0   15.63    0.71 
  -1   5   0   16.48    0.77 
  -1   5   0   16.05    0.69 
  -1   5   0   15.73    0.72 
  -2  -5   0    0.06    0.16 
   2  -5   0   -0.12    0.10 
   2  -5   0   -0.04    0.10 
   2  -5   0    0.18    0.13 
  -2   5   0    0.20    0.16 
  -2   5   0    0.05    0.14 
  -2   5   0   -0.07    0.11 
  -2   5   0    0.02    0.08 
  -2   5   0    0.01    0.12 
  -3  -5   0    0.73    0.35 
   3  -5   0   -0.08    0.16 
   3  -5   0    0.08    0.11 
   3  -5   0   -0.19    0.19 
   3  -5   0   -0.03    0.15 
  -3  -5   0    0.99    0.26 
  -3  -5   0    0.05    0.13 
  -3  -5   0   -0.17    0.16 
   3  -5   0    0.17    0.16 
   3   5   0   -0.11    0.11 
  -3   5   0    0.21    0.13 
  -3   5   0    0.06    0.18 
  -3   5   0    0.17    0.19 
  -3   5   0    0.08    0.15 
  -3   5   0    0.18    0.16 
   4  -5   0    2.68    0.40 
   4  -5   0    2.56    0.41 
  -4  -5   0    3.41    0.36 
   4  -5   0    3.05    0.35 
   4  -5   0    3.27    0.38 
  -4  -5   0    2.98    0.45 
  -4   5   0    3.01    0.36 
   4   5   0    2.88    0.38 
   4   5   0    3.29    0.69 
   4   5   0    3.31    0.35 
  -4   5   0    3.04    0.44 
   5  -5   0    1.00    0.20 
  -5  -5   0    1.13    0.17 
   5  -5   0    1.20    0.25 
   5  -5   0    1.01    0.21 
   5   5   0    1.15    0.20 
  -5   5   0    1.35    0.22 
   0  -6   0  128.86    4.93 
   0   6   0  130.89    4.93 
   1  -6   0   98.83    3.85 
  -1  -6   0  101.49    3.90 
  -1  -6   0  101.65    3.86 
  -1   6   0  100.32    3.88 
  -1   6   0   96.83    3.82 
  -1   6   0  105.02    4.04 
   2  -6   0    6.38    0.44 
   2  -6   0    6.44    0.38 
  -2  -6   0    7.65    0.49 
   2  -6   0    6.69    0.44 
  -2   6   0    5.98    0.35 
  -2   6   0    6.56    0.50 
  -2   6   0    6.57    0.45 
  -2   6   0    6.27    0.43 
  -2   6   0    6.76    0.43 
   3  -6   0    3.46    0.40 
   3  -6   0    3.10    0.38 
  -3  -6   0    3.45    0.34 
  -3  -6   0    3.48    0.34 
   3  -6   0    3.29    0.32 
   3  -6   0    3.39    0.39 
   3  -6   0    3.02    0.38 
  -3  -6   0    3.44    0.32 
  -3  -6   0    3.05    0.40 
  -3   6   0    3.29    0.39 
  -3   6   0    3.40    0.30 
  -3   6   0    4.39    0.47 
   3   6   0    3.42    0.31 
  -3   6   0    3.51    0.39 
  -3   6   0    2.80    0.45 
   4  -6   0   18.02    0.87 
  -4  -6   0   17.82    0.88 
   4  -6   0   14.44    0.98 
  -4  -6   0   17.25    1.02 
   4  -6   0   17.57    0.96 
   4  -6   0   17.58    0.94 
   4   6   0   17.95    0.96 
   4   6   0   15.93    0.83 
  -4   6   0   17.26    0.94 
  -5  -6   0    3.36    0.27 
   5  -6   0    2.28    0.38 
   5  -6   0    3.01    0.38 
   5  -6   0    3.08    0.32 
  -5   6   0    3.43    0.33 
   5   6   0    3.45    0.42 
   0  -7   0   -0.01    0.10 
   0   7   0   -0.01    0.11 
  -1  -7   0    4.02    0.30 
  -1  -7   0    4.92    0.32 
   1  -7   0    3.68    0.28 
  -1   7   0    3.61    0.27 
  -1   7   0    3.89    0.34 
  -1   7   0    3.26    0.34 
  -1   7   0    3.28    0.24 
   2  -7   0    0.04    0.13 
  -2  -7   0   -0.16    0.11 
  -2  -7   0    0.34    0.18 
   2  -7   0   -0.11    0.12 
   2  -7   0   -0.04    0.10 
   2  -7   0    0.19    0.15 
   2   7   0   -0.20    0.13 
  -2   7   0    0.11    0.13 
  -2   7   0   -0.10    0.14 
  -2   7   0    0.00    0.16 
  -2   7   0    0.05    0.10 
  -2   7   0   -0.15    0.14 
  -2   7   0   -0.06    0.08 
   3  -7   0    2.75    0.31 
   3  -7   0    3.45    0.44 
  -3  -7   0    4.11    0.47 
  -3  -7   0    4.24    0.51 
   3  -7   0    3.52    0.40 
   3  -7   0    3.17    0.37 
   3  -7   0    3.41    0.40 
  -3  -7   0    3.36    0.36 
  -3   7   0    4.27    0.46 
  -3   7   0    3.25    0.37 
  -3   7   0    3.42    0.40 
  -3   7   0    3.20    0.45 
   3   7   0    2.93    0.30 
  -4  -7   0    2.09    0.39 
   4  -7   0    1.87    0.31 
  -4  -7   0    1.50    0.26 
   4  -7   0    1.65    0.34 
   4  -7   0    2.20    0.29 
   4  -7   0    1.77    0.31 
  -4   7   0    2.08    0.23 
   4   7   0    1.76    0.33 
  -4   7   0    1.74    0.30 
   4   7   0    1.69    0.25 
  -5  -7   0    0.39    0.12 
   5  -7   0    0.51    0.17 
   5   7   0    0.29    0.13 
  -5   7   0    0.35    0.14 
   0   8   0    1.17    0.19 
   0   8   0    1.00    0.19 
   1  -8   0   47.75    1.85 
  -1  -8   0   43.31    1.85 
  -1   8   0   44.27    1.86 
  -1   8   0   47.03    1.82 
  -1   8   0   47.79    1.91 
  -1   8   0   46.07    1.95 
   2  -8   0   19.53    0.93 
   2  -8   0   18.39    0.92 
  -2  -8   0   20.24    0.89 
   2  -8   0   17.83    0.84 
   2  -8   0   18.04    0.92 
  -2  -8   0   21.75    0.96 
   2  -8   0   17.78    0.92 
  -2  -8   0   19.01    0.98 
  -2   8   0   17.49    0.85 
   2   8   0   17.71    0.85 
  -2   8   0   19.94    1.06 
  -2   8   0   17.92    0.94 
  -2   8   0   19.53    1.04 
  -3  -8   0    2.58    0.52 
   3  -8   0    2.30    0.34 
  -3  -8   0    2.80    0.33 
  -3  -8   0    2.47    0.31 
   3  -8   0    2.32    0.35 
   3  -8   0    2.23    0.32 
   3  -8   0    2.87    0.36 
   3  -8   0    2.76    0.31 
   3   8   0    2.51    0.28 
  -3   8   0    2.73    0.29 
  -3   8   0    3.03    0.42 
  -3   8   0    2.79    0.43 
  -3   8   0    3.03    0.38 
  -3   8   0    2.35    0.36 
   4  -8   0   10.39    0.63 
   4  -8   0    9.71    0.64 
  -4  -8   0    8.39    0.66 
   4  -8   0    9.43    0.65 
   4  -8   0    9.15    0.67 
  -4  -8   0    8.65    0.56 
   4  -8   0    8.42    0.54 
  -4   8   0    8.62    0.49 
   4   8   0    9.35    0.65 
   4   8   0    9.63    0.54 
  -4   8   0    9.14    0.62 
   5  -8   0    0.65    0.17 
  -5  -8   0    0.64    0.13 
  -5   8   0    0.45    0.14 
   5   8   0    0.64    0.15 
   0  -9   0    0.23    0.14 
   0   9   0    0.02    0.13 
   1  -9   0    1.80    0.20 
   1  -9   0    1.57    0.23 
   1   9   0    1.21    0.18 
  -1   9   0    2.09    0.23 
  -1   9   0    1.97    0.19 
   2  -9   0    3.60    0.46 
  -2  -9   0    3.46    0.34 
   2  -9   0    3.57    0.36 
  -2  -9   0    2.74    0.33 
  -2  -9   0    3.31    0.32 
  -2  -9   0    3.52    0.39 
   2  -9   0    4.21    0.40 
   2  -9   0    3.38    0.37 
   2  -9   0    4.41    0.43 
   2  -9   0    2.38    0.39 
   2  -9   0    3.72    0.36 
  -2   9   0    3.96    0.40 
  -2   9   0    4.06    0.35 
   2   9   0    3.24    0.30 
  -2   9   0    3.78    0.28 
  -2   9   0    2.88    0.37 
  -2   9   0    3.70    0.48 
   3  -9   0   -0.01    0.18 
  -3  -9   0   -0.17    0.19 
   3  -9   0   -0.10    0.20 
   3  -9   0    0.15    0.18 
   3  -9   0   -0.07    0.16 
  -3  -9   0    0.14    0.19 
   3  -9   0   -0.12    0.15 
  -3  -9   0    0.25    0.18 
  -3   9   0    0.03    0.23 
  -3   9   0   -0.05    0.13 
  -3   9   0   -0.11    0.10 
   3   9   0   -0.03    0.15 
  -3   9   0    0.02    0.17 
  -3   9   0   -0.18    0.17 
   4  -9   0    0.56    0.21 
  -4  -9   0    0.42    0.18 
   4  -9   0    0.15    0.22 
   4  -9   0    0.49    0.20 
  -4  -9   0    0.57    0.24 
  -4  -9   0   -0.11    0.13 
   4  -9   0    0.87    0.26 
  -4   9   0    0.45    0.15 
   4   9   0    0.52    0.19 
  -4   9   0    0.55    0.21 
  -4   9   0    1.04    0.24 
   4   9   0    0.27    0.24 
  -5  -9   0    0.08    0.11 
   5  -9   0    0.26    0.13 
  -5   9   0   -0.05    0.11 
   0  10   0    1.10    0.15 
   0  10   0    1.10    0.22 
   0  10   0    1.43    0.27 
   1 -10   0   43.00    1.83 
   1 -10   0   43.48    1.88 
  -1 -10   0   43.54    1.85 
   1 -10   0   47.24    1.91 
  -1 -10   0   44.81    1.87 
  -1 -10   0   44.63    1.84 
   1 -10   0   44.06    1.88 
   1 -10   0   44.94    1.79 
  -1  10   0   42.75    1.84 
  -1  10   0   44.22    1.91 
   1  10   0   46.62    1.83 
  -1  10   0   45.66    1.80 
  -1  10   0   47.26    1.99 
   2 -10   0    0.53    0.18 
  -2 -10   0    0.85    0.22 
  -2 -10   0    0.56    0.18 
   2 -10   0    0.70    0.18 
  -2 -10   0    0.84    0.23 
  -2 -10   0    0.79    0.21 
   2 -10   0    0.89    0.22 
  -2 -10   0    0.53    0.16 
   2 -10   0    0.99    0.23 
   2 -10   0    0.72    0.21 
  -2  10   0    0.99    0.29 
  -2  10   0    0.63    0.19 
  -2  10   0    0.96    0.17 
  -2  10   0    0.56    0.23 
   2  10   0    0.81    0.20 
  -2  10   0    0.88    0.17 
   3 -10   0    6.56    0.52 
  -3 -10   0    6.59    0.50 
   3 -10   0    6.61    0.59 
  -3 -10   0    6.13    0.59 
   3 -10   0    5.61    0.48 
   3 -10   0    5.96    0.55 
  -3 -10   0    7.17    0.48 
  -3  10   0    5.73    0.68 
  -3  10   0    4.72    0.53 
  -3  10   0    6.64    0.44 
  -3  10   0    6.37    0.51 
  -3  10   0    5.37    0.39 
  -4 -10   0   13.17    0.69 
   4 -10   0   12.53    0.71 
   4 -10   0   12.18    0.74 
   4 -10   0   12.09    0.76 
   4 -10   0   12.91    0.76 
   4  10   0   13.77    0.79 
  -4  10   0   12.30    0.72 
  -4  10   0   11.55    0.69 
  -4  10   0   11.88    0.62 
   4  10   0   12.82    0.65 
  -5 -10   0    0.27    0.09 
   5 -10   0    0.21    0.11 
   0 -11   0   -0.01    0.11 
   0 -11   0   -0.02    0.12 
   0  11   0    0.08    0.14 
   0  11   0   -0.06    0.08 
  -1 -11   0   11.07    0.63 
  -1 -11   0   11.15    0.58 
   1 -11   0   11.87    0.65 
   1 -11   0    9.39    0.59 
   1 -11   0   10.77    0.62 
   1 -11   0   10.47    0.58 
  -1 -11   0   10.31    0.59 
   1 -11   0   11.05    0.61 
  -1 -11   0    9.94    0.59 
   1 -11   0    9.71    0.56 
   1  11   0   10.57    0.57 
  -1  11   0    9.52    0.56 
  -1  11   0   10.73    0.54 
  -1  11   0   11.18    0.72 
   1  11   0    8.49    0.49 
  -1  11   0   11.22    0.68 
  -1  11   0    9.97    0.62 
   2 -11   0    0.01    0.14 
   2 -11   0    0.09    0.15 
   2 -11   0    0.05    0.18 
   2 -11   0    0.12    0.15 
  -2 -11   0    0.26    0.17 
  -2 -11   0    0.30    0.25 
  -2 -11   0    0.04    0.17 
  -2 -11   0   -0.06    0.14 
  -2  11   0    0.17    0.12 
  -2  11   0    0.20    0.23 
  -2  11   0    0.26    0.28 
   2  11   0    0.01    0.16 
  -2  11   0   -0.16    0.16 
  -2  11   0    0.03    0.14 
   3 -11   0    0.30    0.20 
   3 -11   0    0.02    0.16 
  -3 -11   0   -0.08    0.16 
  -3 -11   0    0.24    0.22 
   3 -11   0    0.07    0.17 
   3 -11   0    0.19    0.22 
  -3 -11   0   -0.02    0.14 
  -3 -11   0    0.01    0.16 
  -3  11   0   -0.10    0.16 
  -3  11   0    0.04    0.27 
  -3  11   0    0.00    0.17 
   3  11   0    0.18    0.17 
  -3  11   0    0.28    0.15 
  -3  11   0   -0.09    0.12 
  -3  11   0    0.07    0.21 
   4 -11   0    2.02    0.33 
  -4 -11   0    2.04    0.27 
   4 -11   0    1.70    0.29 
  -4 -11   0    1.92    0.25 
   4 -11   0    2.73    0.40 
   4 -11   0    2.00    0.27 
  -4  11   0    2.04    0.30 
  -4  11   0    2.24    0.24 
  -4  11   0    2.07    0.29 
   4  11   0    2.50    0.27 
   4  11   0    1.56    0.33 
   0 -12   0    2.01    0.26 
   0 -12   0    1.90    0.26 
   0 -12   0    1.77    0.25 
   0 -12   0    2.81    0.33 
   0 -12   0    1.50    0.21 
   0 -12   0    2.44    0.29 
   0  12   0    1.59    0.29 
   0  12   0    2.00    0.22 
  -1 -12   0    0.70    0.17 
   1 -12   0    0.63    0.18 
   1 -12   0    0.50    0.17 
   1 -12   0    0.53    0.20 
   1 -12   0    0.38    0.18 
  -1 -12   0    0.58    0.17 
  -1 -12   0    0.90    0.19 
   1 -12   0    0.81    0.21 
  -1 -12   0    0.29    0.14 
   1 -12   0    0.85    0.22 
   1  12   0    0.54    0.13 
  -1  12   0    0.55    0.25 
  -1  12   0    0.35    0.14 
  -1  12   0    0.45    0.15 
  -1  12   0    0.49    0.27 
  -1  12   0    0.80    0.27 
   1  12   0    0.49    0.19 
  -2 -12   0    0.26    0.16 
   2 -12   0   -0.12    0.17 
   2 -12   0   -0.17    0.14 
   2 -12   0   -0.12    0.13 
  -2 -12   0    0.05    0.15 
   2 -12   0    0.19    0.19 
  -2 -12   0    0.07    0.16 
  -2 -12   0   -0.20    0.15 
   2 -12   0    0.12    0.17 
  -2  12   0    0.11    0.16 
  -2  12   0   -0.11    0.32 
  -2  12   0    0.12    0.12 
  -2  12   0   -0.04    0.20 
  -2  12   0   -0.24    0.11 
   2  12   0   -0.30    0.16 
  -3 -12   0    0.22    0.21 
  -3 -12   0    0.12    0.15 
   3 -12   0    0.20    0.17 
   3 -12   0    0.16    0.19 
  -3  12   0    0.25    0.24 
  -3  12   0    0.19    0.18 
   3  12   0    0.37    0.19 
  -3  12   0    0.60    0.31 
  -3  12   0    0.22    0.19 
  -3  12   0    0.22    0.19 
  -3  12   0    0.15    0.14 
  -4 -12   0    0.33    0.16 
   4 -12   0    0.89    0.25 
  -4 -12   0    1.10    0.20 
   4 -12   0    0.86    0.19 
   4 -12   0    0.85    0.24 
  -4  12   0    0.88    0.21 
   4  12   0    0.61    0.17 
   0 -13   0    0.09    0.15 
   0 -13   0    0.02    0.16 
   0 -13   0   -0.03    0.15 
   0 -13   0   -0.20    0.13 
   0 -13   0    0.23    0.17 
   0 -13   0    0.00    0.14 
   0  13   0   -0.15    0.16 
   0  13   0   -0.07    0.11 
   0  13   0   -0.66    0.16 
   1 -13   0    0.91    0.23 
  -1 -13   0    0.61    0.19 
   1 -13   0    1.09    0.25 
   1 -13   0    0.68    0.22 
   1 -13   0    0.78    0.20 
   1 -13   0    1.20    0.22 
   1 -13   0    1.20    0.27 
  -1 -13   0    0.66    0.21 
  -1 -13   0    0.97    0.20 
  -1 -13   0    1.10    0.23 
  -1  13   0    1.23    0.32 
  -1  13   0    0.63    0.19 
  -1  13   0    0.64    0.17 
   1  13   0    0.61    0.22 
   1  13   0    0.71    0.15 
  -1  13   0    0.73    0.17 
  -1  13   0    0.74    0.26 
  -2 -13   0    0.12    0.16 
  -2 -13   0   -0.23    0.16 
   2 -13   0   -0.26    0.15 
   2 -13   0    0.02    0.19 
  -2 -13   0    0.03    0.14 
   2 -13   0   -0.15    0.17 
  -2 -13   0    0.10    0.15 
   2 -13   0    0.20    0.18 
  -2  13   0    0.18    0.23 
  -2  13   0    0.09    0.13 
  -2  13   0    0.14    0.24 
   2  13   0    0.04    0.14 
  -2  13   0   -0.15    0.15 
  -2  13   0   -0.07    0.12 
   2  13   0    0.04    0.19 
   3 -13   0    2.63    0.32 
   3 -13   0    2.50    0.39 
  -3 -13   0    2.43    0.33 
  -3 -13   0    2.23    0.30 
   3 -13   0    2.09    0.32 
   3 -13   0    2.43    0.29 
  -3  13   0    2.38    0.60 
  -3  13   0    3.08    0.45 
  -3  13   0    2.43    0.32 
  -3  13   0    2.61    0.29 
   3  13   0    2.29    0.28 
   4 -13   0    1.99    0.31 
   4 -13   0    1.76    0.27 
  -4 -13   0    1.73    0.22 
   4 -13   0    1.92    0.22 
  -4 -13   0    1.68    0.21 
  -4  13   0    1.59    0.23 
   0 -14   0   22.85    1.06 
   0 -14   0   23.85    1.13 
   0 -14   0   23.55    1.11 
   0 -14   0   22.32    1.06 
   0 -14   0   20.34    1.04 
   0 -14   0   21.67    1.05 
   0  14   0   20.00    1.00 
   0  14   0   21.21    1.16 
   0  14   0   23.76    1.01 
   1 -14   0   15.34    0.81 
   1 -14   0   16.57    0.85 
  -1 -14   0   16.76    0.86 
  -1 -14   0   16.03    0.86 
  -1 -14   0   16.55    0.87 
   1 -14   0   15.82    0.82 
   1 -14   0   16.98    0.88 
  -1 -14   0   16.45    0.83 
   1 -14   0   15.18    0.88 
   1 -14   0   16.85    0.91 
  -1  14   0   14.73    0.98 
  -1  14   0   15.19    0.80 
   1  14   0   15.82    0.75 
  -1  14   0   15.25    0.79 
  -1  14   0   16.33    0.87 
   1  14   0   15.86    0.86 
  -1  14   0   15.65    0.99 
   2 -14   0    9.95    0.64 
  -2 -14   0    9.20    0.58 
  -2 -14   0    9.15    0.59 
   2 -14   0    9.42    0.66 
   2 -14   0    7.99    0.61 
  -2 -14   0    8.81    0.60 
  -2 -14   0    9.02    0.57 
  -2  14   0    8.68    0.71 
  -2  14   0    9.70    0.56 
   2  14   0    8.54    0.60 
   2  14   0    8.52    0.50 
  -2  14   0    8.84    0.53 
  -2  14   0    8.45    0.58 
  -2  14   0    9.87    0.80 
  -3 -14   0    1.11    0.24 
  -3 -14   0    0.79    0.21 
   3 -14   0    0.50    0.23 
   3 -14   0    0.24    0.14 
   3 -14   0    0.79    0.24 
  -3 -14   0    0.47    0.17 
  -3  14   0    1.54    0.35 
  -3  14   0   -0.05    0.11 
  -3  14   0    1.14    0.24 
   3  14   0    0.28    0.21 
  -3  14   0    1.20    0.21 
  -4 -14   0    1.83    0.20 
   4 -14   0    2.45    0.28 
  -4 -14   0    1.72    0.20 
  -4  14   0    1.80    0.22 
   0 -15   0   -0.11    0.14 
   0 -15   0    0.14    0.16 
   0 -15   0   -0.28    0.16 
   0 -15   0   -0.10    0.15 
   0 -15   0   -0.13    0.18 
   0 -15   0    0.11    0.16 
   0  15   0    0.04    0.19 
   0  15   0   -0.04    0.12 
   0  15   0    0.28    0.24 
   1 -15   0   33.98    1.53 
  -1 -15   0   36.02    1.58 
   1 -15   0   35.70    1.57 
   1 -15   0   37.12    1.63 
  -1 -15   0   36.00    1.55 
  -1 -15   0   35.64    1.60 
   1 -15   0   35.06    1.52 
  -1 -15   0   34.67    1.57 
   1 -15   0   34.12    1.52 
   1  15   0   31.17    1.56 
  -1  15   0   34.21    1.50 
   1  15   0   35.27    1.46 
  -1  15   0   31.13    1.70 
  -1  15   0   36.11    1.51 
  -1  15   0   36.85    2.10 
  -2 -15   0    0.37    0.18 
  -2 -15   0    0.64    0.21 
  -2 -15   0    0.68    0.22 
   2 -15   0    0.39    0.24 
   2 -15   0    0.54    0.23 
   2 -15   0    0.67    0.24 
  -2  15   0    0.65    0.22 
  -2  15   0   -0.48    0.28 
  -2  15   0   -0.12    0.25 
  -2  15   0    0.36    0.16 
   2  15   0    0.70    0.19 
  -2  15   0    0.39    0.18 
   2  15   0    0.36    0.26 
  -3 -15   0    0.32    0.16 
   3 -15   0    0.23    0.19 
  -3 -15   0    0.51    0.20 
   3 -15   0    0.45    0.33 
  -3 -15   0    0.21    0.14 
  -3  15   0    0.17    0.16 
   3  15   0    0.17    0.26 
  -3  15   0    0.25    0.26 
  -3  15   0    0.25    0.15 
  -4 -15   0   -0.09    0.10 
   0 -16   0    0.63    0.23 
   0 -16   0    0.11    0.17 
   0 -16   0    0.50    0.21 
   0 -16   0    0.15    0.17 
   0  16   0    0.14    0.14 
   0  16   0    0.08    0.23 
  -1 -16   0   44.67    1.82 
  -1 -16   0   41.80    1.86 
   1 -16   0   41.99    1.79 
  -1 -16   0   42.33    1.85 
   1 -16   0   41.49    1.80 
   1 -16   0   42.11    1.89 
   1 -16   0   40.65    1.82 
   1 -16   0   40.49    1.82 
  -1 -16   0   42.18    1.84 
   1  16   0   43.44    1.75 
  -1  16   0   43.54    1.78 
  -1  16   0   42.03    2.04 
  -1  16   0   40.89    1.77 
  -2 -16   0   11.93    0.67 
   2 -16   0   10.67    0.70 
   2 -16   0   10.74    0.67 
  -2 -16   0   12.63    0.70 
  -2 -16   0   11.16    0.69 
  -2  16   0   12.03    0.64 
   2  16   0   11.39    0.61 
  -2  16   0   10.05    0.81 
  -2  16   0   11.98    0.65 
  -2  16   0   11.28    0.88 
  -2  16   0   12.11    0.65 
   2  16   0   11.31    0.70 
  -3 -16   0    2.72    0.34 
  -3 -16   0    2.13    0.26 
   3 -16   0    2.01    0.34 
  -3  16   0    1.97    0.25 
  -3  16   0    2.66    0.26 
   0 -17   0    0.14    0.18 
   0 -17   0    0.10    0.18 
   0 -17   0   -0.16    0.13 
   0 -17   0   -0.33    0.14 
   0  17   0    0.01    0.13 
   0  17   0   -0.20    0.24 
   1 -17   0    8.28    0.59 
  -1 -17   0    8.62    0.53 
  -1 -17   0    7.70    0.54 
   1 -17   0    7.75    0.54 
  -1 -17   0    7.54    0.55 
   1 -17   0    7.53    0.51 
  -1 -17   0    7.07    0.53 
   1 -17   0    8.59    0.51 
   1 -17   0    7.24    0.50 
  -1  17   0    7.87    0.50 
   1  17   0    8.01    0.60 
  -1  17   0    7.18    0.49 
  -1  17   0    6.74    0.98 
   1  17   0    8.50    0.48 
   2 -17   0    9.73    0.58 
  -2 -17   0    8.85    0.59 
   2 -17   0    9.33    0.55 
  -2 -17   0    9.35    0.58 
  -2 -17   0    9.52    0.57 
  -2  17   0    9.41    0.55 
   2  17   0    9.40    0.53 
  -2  17   0    9.43    0.54 
  -2  17   0    8.72    0.95 
  -2  17   0    9.44    0.95 
  -3 -17   0    3.06    0.30 
  -3 -17   0    3.54    0.28 
   3 -17   0    3.40    0.25 
   3 -17   0    3.37    0.32 
   0 -18   0   12.25    0.71 
   0 -18   0   11.64    0.66 
   0 -18   0   10.83    0.64 
   0 -18   0   12.45    0.72 
   0  18   0   11.63    0.77 
   1 -18   0    2.56    0.36 
   1 -18   0    3.04    0.32 
   1 -18   0    2.59    0.32 
  -1 -18   0    3.48    0.36 
  -1 -18   0    2.15    0.30 
  -1 -18   0    3.39    0.35 
  -1 -18   0    2.69    0.32 
   1 -18   0    3.32    0.32 
   1 -18   0    3.01    0.29 
   1  18   0    3.07    0.30 
  -1  18   0    3.16    0.32 
   1  18   0    2.65    0.38 
  -2 -18   0    0.98    0.22 
   2 -18   0    0.67    0.21 
  -2 -18   0    1.13    0.20 
  -2 -18   0    0.91    0.21 
   2 -18   0    0.92    0.18 
   2  18   0    0.60    0.17 
  -2  18   0    0.95    0.18 
  -2  18   0    0.94    0.25 
  -3 -18   0    0.49    0.15 
   3 -18   0    0.91    0.15 
   3 -18   0    0.75    0.19 
  -3 -18   0    0.87    0.15 
   0 -19   0    0.08    0.14 
   0 -19   0    0.14    0.16 
   0 -19   0   -0.10    0.14 
   0 -19   0    0.03    0.16 
   0  19   0    0.13    0.22 
   0  19   0   -0.01    0.13 
  -1 -19   0    0.12    0.14 
   1 -19   0    0.20    0.16 
  -1 -19   0    0.21    0.17 
  -1 -19   0   -0.04    0.14 
   1 -19   0    0.01    0.13 
   1 -19   0    0.39    0.18 
   1 -19   0    0.16    0.17 
  -1 -19   0    0.00    0.17 
  -1  19   0    0.15    0.20 
  -1  19   0    0.03    0.13 
   1  19   0    0.18    0.13 
   1  19   0    0.45    0.23 
  -2 -19   0    2.31    0.24 
   2 -19   0    2.33    0.23 
  -2 -19   0    2.08    0.25 
  -2 -19   0    1.81    0.22 
   2 -19   0    2.75    0.25 
  -2  19   0    2.45    0.24 
   2  19   0    1.54    0.23 
   0 -20   0    7.58    0.48 
   0 -20   0    6.92    0.44 
   0 -20   0    7.69    0.45 
   0 -20   0    7.67    0.48 
   0  20   0    7.84    0.57 
   0  20   0    7.57    0.45 
   1 -20   0    0.07    0.12 
  -1 -20   0    0.26    0.14 
  -1 -20   0    0.04    0.13 
  -1 -20   0    0.15    0.12 
  -1 -20   0   -0.05    0.13 
   1 -20   0    0.15    0.18 
   1  20   0    0.13    0.16 
   1  20   0    0.17    0.12 
  -1  20   0    0.00    0.12 
  -1  20   0    0.35    0.28 
   2 -20   0    0.09    0.09 
  -2 -20   0    0.24    0.13 
  -2 -20   0    0.15    0.12 
  -2 -20   0    0.28    0.11 
   0 -21   0    0.11    0.12 
   0 -21   0    0.30    0.13 
   0 -21   0    0.07    0.10 
   0  21   0    0.05    0.11 
   1 -21   0    3.52    0.24 
  -1 -21   0    3.19    0.25 
  -1 -21   0    3.49    0.28 
  -1 -21   0    4.26    0.40 
  -1  21   0    3.67    0.27 
  -5   0   1   -0.01    0.13 
   5   0  -1    0.04    0.19 
   5   0  -1   -0.11    0.17 
   5   0  -1   -0.11    0.12 
   4   0  -1    0.36    0.17 
   4   0  -1    0.03    0.18 
  -4   0   1    0.04    0.23 
  -4   0   1   -0.04    0.16 
  -4   0   1    0.00    0.14 
   4   0  -1    0.30    0.20 
  -3   0   1    0.15    0.21 
   3   0  -1   -0.31    0.16 
  -3   0   1   -0.03    0.12 
   3   0  -1   -0.13    0.13 
  -3   0   1    0.60    0.22 
   3   0  -1    0.01    0.10 
  -3   0   1    0.08    0.11 
   3   0  -1   -0.20    0.16 
  -2   0   1    0.06    0.10 
  -2   0   1   -0.11    0.14 
   2   0  -1    0.18    0.13 
  -2   0   1    0.00    0.08 
  -2   0   1   -0.05    0.08 
   2   0  -1   -0.04    0.11 
  -1   0   1   -0.04    0.11 
  -1   0   1   -0.09    0.07 
  -1   0   1   -0.10    0.07 
  -1   0  -1    0.02    0.08 
   1   0   1    0.02    0.08 
  -1   0  -1   -0.05    0.11 
  -1   0  -1    0.07    0.08 
  -2   0  -1    0.11    0.10 
   2   0   1   -0.07    0.11 
  -2   0  -1   -0.07    0.09 
   2   0   1    0.08    0.13 
  -2   0  -1    0.16    0.16 
  -3   0  -1   -0.01    0.13 
  -3   0  -1    0.03    0.12 
   3   0   1    0.05    0.12 
  -3   0  -1   -0.13    0.15 
   3   0   1    0.12    0.19 
  -3   0  -1    0.30    0.20 
   3   0   1    0.07    0.17 
   3   0   1   -0.08    0.18 
   4   0   1   -0.05    0.16 
   4   0   1    0.15    0.15 
   4   0   1   -0.08    0.18 
  -4   0  -1    0.24    0.24 
  -4   0  -1   -0.03    0.14 
  -4   0  -1    0.15    0.18 
   4   0   1    0.03    0.29 
   5   0   1    0.30    0.20 
   5   0   1    0.33    0.23 
  -5   0  -1    0.17    0.12 
   5   0   1    0.64    0.17 
  -5  -1   1    0.08    0.11 
   5  -1  -1    0.00    0.20 
   5  -1  -1    0.07    0.14 
   5  -1  -1   -0.41    0.16 
   5   1  -1   -0.11    0.12 
   5   1  -1    0.05    0.21 
   5   1  -1    0.17    0.17 
  -5   1   1    0.31    0.15 
   4  -1  -1    0.30    0.19 
  -4  -1   1    1.51    0.35 
   4  -1  -1    1.31    0.22 
   4  -1  -1    0.86    0.32 
   4  -1  -1    1.01    0.27 
  -4  -1   1    0.75    0.22 
  -4  -1   1    0.87    0.20 
  -4   1   1    1.41    0.32 
   4   1  -1    0.91    0.25 
   4   1  -1    0.68    0.18 
  -4   1   1    0.50    0.19 
  -4   1   1    0.88    0.20 
   4   1  -1    0.47    0.22 
  -3  -1   1    7.63    0.46 
   3  -1  -1    7.48    0.44 
   3  -1  -1    7.42    0.55 
  -3  -1   1    7.26    0.41 
  -3  -1   1    7.19    0.45 
  -3  -1   1    7.53    0.56 
   3  -1  -1    8.39    0.77 
   3  -1  -1    7.40    0.50 
   3   1  -1    7.44    0.51 
  -3   1   1    5.77    0.47 
   3   1  -1    6.77    0.56 
  -3   1   1    7.71    0.49 
  -3   1   1    6.87    0.44 
   3   1  -1    6.84    0.43 
  -3   1   1    8.09    0.57 
   3   1  -1    5.79    0.62 
  -3   1   1    7.56    0.42 
  -2  -1   1    0.05    0.16 
   2  -1  -1    0.03    0.12 
   2  -1  -1    0.14    0.12 
  -2  -1   1    0.18    0.10 
  -2   1   1   -0.01    0.10 
  -2   1   1   -0.15    0.14 
  -2   1   1    0.03    0.10 
  -2   1   1    0.03    0.13 
  -1  -1   1    3.54    0.20 
  -1  -1   1    3.70    0.27 
   1  -1  -1    3.84    0.24 
  -1   1   1    4.10    0.24 
  -1   1   1    3.62    0.27 
   0  -1   1   25.53    0.92 
   0  -1  -1   23.13    0.92 
   1  -1   1    0.43    0.10 
  -1  -1  -1    0.35    0.08 
  -1  -1  -1    0.19    0.14 
  -1  -1  -1    0.26    0.08 
  -1   1  -1    0.22    0.10 
  -1   1  -1    0.22    0.10 
  -1   1  -1    0.35    0.12 
  -2  -1  -1    1.20    0.23 
   2  -1   1    1.24    0.20 
  -2  -1  -1    1.22    0.18 
   2  -1   1    1.08    0.15 
   2  -1   1    1.23    0.20 
  -2   1  -1    1.56    0.24 
  -2   1  -1    1.31    0.20 
   2   1   1    1.37    0.21 
  -2   1  -1    1.45    0.18 
  -2   1  -1    1.03    0.17 
   3  -1   1    0.28    0.19 
   3  -1   1    0.25    0.14 
  -3  -1  -1    0.29    0.13 
  -3  -1  -1    0.51    0.16 
   3  -1   1    0.10    0.19 
  -3  -1  -1    0.26    0.15 
   3  -1   1    0.05    0.15 
  -3  -1  -1    0.93    0.26 
  -3   1  -1    0.38    0.16 
  -3   1  -1    0.38    0.15 
   3   1   1    0.16    0.20 
  -3   1  -1    0.25    0.14 
   3   1   1    0.61    0.16 
  -3   1  -1    0.46    0.17 
   3   1   1    0.50    0.22 
  -3   1  -1    0.57    0.22 
   3   1   1    0.13    0.15 
   4  -1   1    1.74    0.33 
   4  -1   1    1.26    0.25 
  -4  -1  -1    1.40    0.35 
  -4  -1  -1    1.32    0.24 
   4  -1   1    1.33    0.30 
  -4  -1  -1    1.45    0.25 
   4  -1   1    1.61    0.40 
   4   1   1    1.44    0.29 
  -4   1  -1    1.11    0.23 
  -4   1  -1    1.21    0.33 
   4   1   1    1.17    0.29 
  -4   1  -1    1.09    0.24 
   4   1   1    1.17    0.23 
   5  -1   1    0.96    0.23 
   5  -1   1    1.00    0.25 
   5  -1   1    1.61    0.25 
   5   1   1    1.31    0.23 
   5   1   1    1.04    0.25 
  -5   1  -1    1.48    0.20 
   5   1   1    1.16    0.21 
   5  -2  -1    6.95    0.53 
   5  -2  -1    8.28    0.56 
   5  -2  -1    8.67    0.51 
   5   2  -1    8.22    0.49 
   5   2  -1    8.90    0.54 
   5   2  -1    7.86    0.60 
   4  -2  -1    2.28    0.36 
  -4  -2   1    2.33    0.30 
  -4  -2   1    2.81    0.43 
   4  -2  -1    2.79    0.36 
   4  -2  -1    2.22    0.43 
   4  -2  -1    3.20    0.33 
   4   2  -1    2.32    0.37 
   4   2  -1    2.51    0.35 
   4   2  -1    2.45    0.30 
  -4   2   1    2.85    0.42 
  -4   2   1    1.91    0.29 
  -3  -2   1   48.92    2.07 
   3  -2  -1   54.00    2.13 
   3  -2  -1   55.01    2.22 
  -3  -2   1   52.97    2.15 
   3  -2  -1   52.31    2.21 
  -3  -2   1   53.55    2.16 
   3  -2  -1   54.32    2.33 
  -3  -2   1   50.88    2.25 
  -3   2   1   55.09    2.20 
  -3   2   1   54.97    2.26 
   3   2  -1   50.65    2.21 
  -3   2   1   51.08    2.22 
  -3   2   1   54.72    2.15 
   2  -2  -1   -0.01    0.12 
   2  -2  -1    0.05    0.10 
   2  -2  -1    0.08    0.09 
  -2  -2   1    0.16    0.17 
  -2   2   1   -0.03    0.11 
  -2   2   1    0.00    0.11 
  -2   2   1   -0.01    0.15 
  -1  -2   1  224.12    8.50 
   1  -2  -1  222.95    8.49 
  -1   2   1  220.90    8.51 
  -1   2   1  228.64    8.48 
  -1   2   1  236.02    8.48 
   0  -2  -1   17.66    0.70 
   0  -2  -1   17.73    0.69 
   0   2  -1   18.37    0.70 
   1  -2   1   91.76    3.50 
  -1  -2  -1   89.06    3.50 
  -1  -2  -1   86.35    3.45 
  -1   2  -1   96.43    3.50 
  -1   2  -1   95.51    3.49 
  -1   2  -1   93.03    3.53 
   2  -2   1    5.12    0.31 
  -2  -2  -1    4.33    0.28 
  -2  -2  -1    4.92    0.38 
   2  -2   1    5.37    0.36 
   2  -2   1    5.28    0.36 
  -2   2  -1    5.08    0.38 
  -2   2  -1    5.29    0.38 
   2   2   1    4.61    0.35 
  -2   2  -1    5.17    0.34 
  -3  -2  -1    1.12    0.28 
   3  -2   1    1.35    0.27 
  -3  -2  -1    1.22    0.17 
  -3  -2  -1    1.14    0.21 
   3  -2   1    1.08    0.24 
   3  -2   1    0.86    0.18 
   3  -2   1    1.21    0.24 
  -3  -2  -1    1.05    0.18 
   3   2   1    0.82    0.28 
   3   2   1    0.94    0.45 
   3   2   1    1.36    0.27 
   3   2   1    1.33    0.20 
  -3   2  -1    0.83    0.16 
  -3   2  -1    1.24    0.23 
  -3   2  -1    1.12    0.27 
  -3   2  -1    1.18    0.19 
  -3   2  -1    1.11    0.20 
  -3   2  -1    1.22    0.22 
  -3   2  -1    1.09    0.19 
   4  -2   1    4.22    0.46 
  -4  -2  -1    4.70    0.41 
   4  -2   1    4.46    0.46 
  -4  -2  -1    5.38    0.41 
   4  -2   1    2.89    0.45 
  -4  -2  -1    5.02    0.54 
  -4   2  -1    3.57    0.40 
   4   2   1    3.75    0.37 
   4   2   1    3.95    0.49 
   4   2   1    4.46    0.47 
  -4   2  -1    5.22    0.54 
   5  -2   1    0.08    0.16 
   5  -2   1    0.43    0.17 
   5  -2   1    0.13    0.18 
   5   2   1    0.04    0.20 
   5   2   1    0.48    0.16 
   5   2   1    0.06    0.16 
   5  -3  -1   -0.07    0.14 
   5  -3  -1    0.25    0.18 
   5  -3  -1   -0.33    0.15 
   5   3  -1   -0.15    0.16 
   5   3  -1    0.12    0.14 
  -4  -3   1    0.61    0.26 
   4  -3  -1    0.43    0.21 
  -4  -3   1    0.34    0.17 
  -4  -3   1    0.40    0.17 
   4  -3  -1    0.13    0.24 
   4  -3  -1    0.43    0.20 
   4   3  -1    0.03    0.20 
   4   3  -1    0.29    0.16 
  -4   3   1    0.20    0.18 
   4   3  -1    0.22    0.20 
   3  -3  -1    1.72    0.30 
   3  -3  -1    1.49    0.26 
  -3  -3   1    1.96    0.25 
  -3  -3   1    1.92    0.35 
   3  -3  -1    1.81    0.23 
  -3  -3   1    2.00    0.20 
  -3  -3   1    1.42    0.21 
   3  -3  -1    1.76    0.26 
  -3   3   1    2.06    0.23 
  -3   3   1    1.91    0.28 
   3   3  -1    2.33    0.32 
  -3   3   1    2.54    0.30 
   3   3  -1    1.59    0.23 
  -3   3   1    1.97    0.34 
  -3   3   1    1.89    0.23 
  -3   3   1    2.05    0.25 
   2  -3  -1    3.59    0.33 
   2  -3  -1    2.81    0.29 
  -2  -3   1    3.26    0.34 
  -2   3   1    3.10    0.32 
  -2   3   1    3.38    0.33 
  -2   3   1    3.43    0.30 
   1  -3  -1    5.17    0.30 
  -1  -3   1    4.98    0.33 
   1  -3  -1    5.63    0.31 
   1   3  -1    4.48    0.25 
  -1   3   1    5.67    0.31 
  -1   3   1    5.51    0.34 
  -1   3   1    5.21    0.31 
   0  -3  -1   34.34    1.37 
   0  -3  -1   35.85    1.36 
   0   3   1   36.15    1.38 
   0   3  -1   36.34    1.37 
  -1  -3  -1   10.15    0.51 
  -1  -3  -1    9.11    0.51 
   1  -3   1   10.69    0.49 
   1  -3   1    9.97    0.48 
  -1   3  -1   10.60    0.49 
  -1   3  -1   10.64    0.48 
  -1   3  -1   10.53    0.52 
   2  -3   1    2.23    0.35 
   2  -3   1    3.02    0.29 
  -2  -3  -1    2.70    0.30 
  -2   3  -1    2.33    0.26 
  -2   3  -1    2.25    0.27 
  -2   3  -1    2.86    0.30 
  -2   3  -1    2.28    0.32 
  -3  -3  -1    1.93    0.33 
   3  -3   1    2.08    0.32 
  -3  -3  -1    1.55    0.22 
   3  -3   1    2.27    0.34 
  -3  -3  -1    1.98    0.25 
   3  -3   1    2.27    0.31 
   3  -3   1    1.85    0.23 
  -3  -3  -1    2.07    0.21 
  -3   3  -1    2.09    0.26 
  -3   3  -1    1.20    0.25 
  -3   3  -1    2.08    0.22 
  -3   3  -1    2.27    0.29 
  -3   3  -1    2.82    0.38 
  -3   3  -1    2.31    0.25 
  -3   3  -1    1.77    0.23 
   3   3   1    1.87    0.23 
   3   3   1    2.15    0.32 
   4  -3   1    1.15    0.22 
   4  -3   1    0.80    0.24 
  -4  -3  -1    0.99    0.22 
   4  -3   1    0.82    0.31 
  -4  -3  -1    1.21    0.33 
   4  -3   1    1.02    0.26 
  -4  -3  -1    1.15    0.21 
  -4   3  -1    1.18    0.27 
   4   3   1    1.30    0.30 
   4   3   1    0.58    0.22 
   4   3   1    0.82    0.20 
  -4   3  -1    1.37    0.33 
   5  -3   1    1.29    0.25 
   5  -3   1    1.26    0.24 
   5  -3   1    1.92    0.24 
   5   3   1    1.75    0.25 
   5   3   1    1.43    0.41 
   5   3   1    1.76    0.24 
   5  -4  -1   12.09    0.64 
   5  -4  -1   11.02    0.83 
   5  -4  -1   13.24    0.89 
   5   4  -1   12.54    0.64 
   4  -4  -1    0.14    0.16 
   4  -4  -1    0.33    0.19 
  -4  -4   1    0.37    0.27 
   4  -4  -1    0.23    0.24 
  -4  -4   1    0.52    0.19 
   4  -4  -1    0.08    0.18 
  -4  -4   1    0.52    0.18 
  -4   4   1    0.18    0.18 
  -4   4   1    0.62    0.29 
   4   4  -1    0.43    0.24 
   4   4  -1    0.18    0.15 
   4   4  -1    0.21    0.23 
   3  -4  -1    2.01    0.30 
  -3  -4   1    2.48    0.29 
   3  -4  -1    2.18    0.33 
   3  -4  -1    2.49    0.27 
   3  -4  -1    2.51    0.34 
  -3  -4   1    2.57    0.29 
  -3  -4   1    2.23    0.36 
   3  -4  -1    2.41    0.32 
  -3   4   1    1.85    0.27 
   3   4  -1    2.29    0.32 
  -3   4   1    1.64    0.28 
  -3   4   1    2.24    0.23 
  -3   4   1    2.01    0.27 
  -3   4   1    2.44    0.37 
   2  -4  -1    1.19    0.20 
  -2  -4   1    1.17    0.24 
   2  -4  -1    1.29    0.20 
  -2   4   1    1.42    0.24 
  -2   4   1    1.47    0.21 
  -2   4   1    1.06    0.22 
  -1  -4   1   65.25    2.57 
   1  -4  -1   66.88    2.57 
   1  -4  -1   66.80    2.56 
  -1   4   1   69.00    2.56 
   1   4  -1   61.42    2.49 
  -1   4   1   66.33    2.59 
  -1   4   1   66.35    2.54 
   0  -4  -1    8.13    0.35 
   0   4  -1    8.29    0.38 
   0   4   1    8.22    0.39 
   1  -4   1   34.12    1.38 
   1  -4   1   35.30    1.39 
  -1  -4  -1   33.24    1.41 
  -1   4  -1   34.98    1.40 
  -1   4  -1   34.43    1.43 
  -1   4  -1   34.56    1.36 
   2  -4   1    0.17    0.15 
  -2  -4  -1    0.18    0.16 
   2  -4   1   -0.06    0.12 
   2  -4   1   -0.05    0.09 
  -2   4  -1    0.02    0.14 
  -2   4  -1   -0.05    0.12 
  -2   4  -1   -0.10    0.14 
  -2   4  -1    0.01    0.09 
  -2   4  -1   -0.02    0.07 
  -3  -4  -1   -0.20    0.14 
   3  -4   1   -0.04    0.14 
  -3  -4  -1   -0.01    0.10 
  -3  -4  -1    0.12    0.18 
  -3  -4  -1    0.18    0.20 
   3  -4   1   -0.06    0.23 
  -3  -4  -1    0.14    0.14 
   3  -4   1   -0.04    0.15 
   3  -4   1    0.08    0.12 
  -3   4  -1    0.14    0.14 
  -3   4  -1    0.07    0.16 
  -3   4  -1    0.02    0.15 
  -3   4  -1    0.04    0.11 
  -3   4  -1    0.05    0.19 
   3   4   1    0.09    0.12 
   4  -4   1    1.64    0.33 
  -4  -4  -1    2.07    0.28 
   4  -4   1    2.14    0.35 
  -4  -4  -1    2.30    0.41 
   4  -4   1    1.94    0.33 
   4  -4   1    1.84    0.27 
  -4   4  -1    2.04    0.32 
  -4   4  -1    2.55    0.40 
   4   4   1    2.32    0.29 
   4   4   1    2.01    0.36 
   4   4   1    1.45    0.28 
   5  -4   1    3.67    0.37 
   5  -4   1    4.06    0.34 
  -5   4  -1    3.27    0.32 
   5   4   1    3.39    0.33 
   5   4   1    4.19    0.32 
   5  -5  -1    0.48    0.18 
  -5  -5   1    0.45    0.13 
   5  -5  -1    0.74    0.22 
   5  -5  -1    0.34    0.19 
   5   5  -1    0.36    0.15 
  -5   5   1    0.49    0.17 
   4  -5  -1    0.36    0.22 
  -4  -5   1    0.45    0.19 
   4  -5  -1    1.02    0.30 
   4  -5  -1    0.51    0.18 
  -4  -5   1    0.54    0.29 
  -4  -5   1   -0.13    0.13 
   4  -5  -1    0.95    0.32 
  -4   5   1    0.68    0.31 
   4   5  -1    0.13    0.34 
  -4   5   1    0.82    0.24 
   4   5  -1    0.23    0.16 
  -3  -5   1   11.73    0.60 
   3  -5  -1   10.70    0.68 
   3  -5  -1   10.74    0.69 
  -3  -5   1   11.27    0.64 
   3  -5  -1   11.60    0.68 
  -3  -5   1   12.07    0.64 
   3  -5  -1   11.22    0.60 
  -3  -5   1   12.32    0.74 
   3  -5  -1   12.37    0.73 
  -3   5   1   10.88    0.57 
   3   5  -1   10.00    0.74 
  -3   5   1   12.02    0.70 
  -3   5   1   12.51    0.69 
  -3   5   1   10.95    0.65 
  -3   5   1   10.83    0.74 
  -2  -5   1    0.35    0.20 
   2  -5  -1    0.12    0.10 
   2  -5  -1    0.13    0.13 
   2  -5  -1    0.01    0.13 
  -2   5   1   -0.13    0.13 
  -2   5   1    0.21    0.14 
  -2   5   1    0.02    0.10 
  -2   5   1    0.13    0.16 
  -2   5   1    0.02    0.13 
   1  -5  -1   11.61    0.54 
   1  -5  -1   11.31    0.53 
  -1  -5   1   10.91    0.55 
  -1   5   1   11.34    0.53 
   1   5  -1   10.50    0.48 
  -1   5   1   11.45    0.58 
  -1   5   1   11.05    0.58 
   0  -5  -1    0.75    0.09 
   0  -5  -1    0.84    0.15 
   0  -5   1    0.76    0.14 
   0   5   1    1.04    0.14 
   0   5  -1    0.90    0.14 
   1  -5   1    1.97    0.20 
  -1  -5  -1    2.14    0.23 
   1  -5   1    1.60    0.18 
  -1  -5  -1    2.09    0.23 
  -1   5  -1    1.77    0.24 
  -1   5  -1    1.84    0.19 
  -1   5  -1    1.46    0.20 
   2  -5   1    1.11    0.16 
   2  -5   1    1.20    0.21 
  -2  -5  -1    0.99    0.23 
   2  -5   1    0.92    0.20 
  -2   5  -1    0.99    0.23 
  -2   5  -1    0.98    0.20 
  -2   5  -1    1.35    0.16 
  -2   5  -1    1.40    0.21 
  -2   5  -1    1.11    0.21 
   3  -5   1   11.45    0.70 
  -3  -5  -1   11.52    0.66 
  -3  -5  -1   11.55    0.74 
  -3  -5  -1   12.18    0.65 
   3  -5   1   10.68    0.70 
   3  -5   1   12.02    0.73 
   3  -5   1   11.97    0.62 
  -3  -5  -1   10.54    0.61 
   3  -5   1   10.94    0.69 
  -3   5  -1   12.20    0.70 
  -3   5  -1   11.58    0.59 
  -3   5  -1   12.65    0.69 
   3   5   1   12.17    0.62 
  -3   5  -1   13.84    0.72 
  -3   5  -1   12.33    0.78 
   4  -5   1    0.75    0.32 
  -4  -5  -1    1.79    0.28 
   4  -5   1    0.65    0.29 
  -4  -5  -1    1.11    0.32 
   4  -5   1    1.05    0.21 
  -4  -5  -1    0.49    0.24 
   4  -5   1    0.83    0.26 
   4   5   1    1.42    0.49 
  -4   5  -1    0.95    0.25 
   4   5   1    1.17    0.28 
   4   5   1    1.19    0.22 
  -4   5  -1    0.96    0.32 
   5  -5   1    0.82    0.18 
  -5  -5  -1    0.48    0.14 
   5  -5   1    0.69    0.19 
   5   5   1    0.82    0.18 
  -5   5  -1    0.93    0.19 
  -5  -6   1    1.01    0.16 
   5  -6  -1    1.08    0.21 
   5  -6  -1    0.52    0.18 
   5   6  -1    1.09    0.20 
  -5   6   1    0.61    0.17 
  -4  -6   1   30.90    1.51 
   4  -6  -1   30.35    1.42 
   4  -6  -1   31.16    1.45 
   4  -6  -1   27.23    1.49 
  -4  -6   1   29.58    1.35 
   4  -6  -1   29.69    1.53 
   4  -6  -1   30.42    1.34 
   4   6  -1   31.15    1.33 
  -4   6   1   29.65    1.43 
  -4   6   1   28.15    1.44 
   4   6  -1   31.24    1.44 
  -3  -6   1   -0.38    0.16 
  -3  -6   1   -0.28    0.18 
   3  -6  -1   -0.07    0.15 
   3  -6  -1    0.03    0.16 
  -3  -6   1    0.06    0.16 
   3  -6  -1   -0.09    0.13 
  -3  -6   1    0.22    0.16 
   3  -6  -1   -0.05    0.11 
   3  -6  -1    0.05    0.22 
  -3   6   1    0.11    0.19 
  -3   6   1    0.12    0.32 
  -3   6   1   -0.02    0.14 
  -3   6   1    0.04    0.11 
  -3   6   1   -0.05    0.15 
   3   6  -1    0.19    0.14 
  -2  -6   1   11.51    0.62 
   2  -6  -1    9.90    0.51 
   2  -6  -1    9.94    0.59 
   2  -6  -1   10.22    0.57 
  -2   6   1   10.07    0.56 
  -2   6   1    9.64    0.48 
  -2   6   1    9.71    0.57 
  -2   6   1    9.60    0.64 
  -2   6   1    9.73    0.56 
  -1  -6   1  106.56    4.18 
   1  -6  -1  108.70    4.17 
  -1   6   1  106.41    4.20 
  -1   6   1  116.23    4.38 
   0  -6  -1   63.99    2.46 
   0  -6   1   60.90    2.46 
   0   6  -1   64.23    2.45 
   0   6   1   63.91    2.46 
  -1  -6  -1    3.33    0.27 
   1  -6   1    2.82    0.24 
  -1   6  -1    2.16    0.33 
  -1   6  -1    2.22    0.32 
  -2  -6  -1    0.55    0.21 
   2  -6   1    0.42    0.16 
   2  -6   1    0.31    0.12 
   2  -6   1    0.59    0.17 
  -2   6  -1    0.26    0.10 
  -2   6  -1    0.24    0.17 
  -2   6  -1    0.56    0.17 
  -2   6  -1    0.47    0.18 
  -2   6  -1    0.22    0.15 
  -3  -6  -1    0.33    0.18 
   3  -6   1   -0.04    0.19 
  -3  -6  -1    0.09    0.14 
   3  -6   1   -0.04    0.11 
   3  -6   1   -0.13    0.16 
   3  -6   1   -0.05    0.15 
   3  -6   1    0.01    0.15 
  -3  -6  -1    0.02    0.19 
   3   6   1    0.18    0.13 
  -3   6  -1    0.10    0.12 
  -3   6  -1   -0.06    0.13 
  -3   6  -1    0.01    0.20 
  -3   6  -1    0.35    0.22 
  -3   6  -1    0.20    0.17 
   4  -6   1    3.80    0.42 
   4  -6   1    3.39    0.46 
   4  -6   1    5.52    0.41 
   4  -6   1    4.34    0.50 
  -4  -6  -1    4.30    0.50 
  -4  -6  -1    3.51    0.37 
  -4   6  -1    3.55    0.44 
   4   6   1    4.46    0.48 
   4   6   1    4.99    0.38 
  -5  -6  -1    6.07    0.37 
   5  -6   1    6.73    0.45 
   5  -6   1    5.89    0.45 
  -5   6  -1    5.62    0.45 
  -5  -7   1    0.30    0.12 
   5  -7  -1    0.21    0.16 
   5   7  -1    0.32    0.13 
  -5   7   1    0.40    0.15 
  -4  -7   1    8.24    0.53 
   4  -7  -1    7.77    0.58 
   4  -7  -1    8.23    0.52 
   4  -7  -1    8.86    0.61 
  -4  -7   1    6.73    0.66 
   4  -7  -1    7.62    0.59 
   4   7  -1    6.77    0.56 
   4   7  -1    7.94    0.49 
  -4   7   1    8.13    0.57 
  -4   7   1    7.02    0.44 
  -3  -7   1    0.16    0.33 
  -3  -7   1    0.58    0.18 
  -3  -7   1    0.05    0.16 
  -3  -7   1    0.25    0.22 
   3  -7  -1   -0.02    0.16 
   3  -7  -1   -0.13    0.14 
   3  -7  -1   -0.01    0.13 
   3  -7  -1    0.09    0.16 
   3  -7  -1    0.21    0.19 
  -3   7   1    0.02    0.22 
  -3   7   1    0.21    0.15 
   3   7  -1    0.14    0.14 
  -3   7   1   -0.16    0.18 
  -3   7   1   -0.20    0.19 
  -3   7   1   -0.15    0.15 
   2  -7  -1    2.78    0.26 
   2  -7  -1    3.03    0.31 
   2  -7  -1    3.41    0.33 
  -2  -7   1    2.64    0.28 
   2  -7  -1    2.81    0.30 
  -2  -7   1    3.84    0.38 
  -2   7   1    2.85    0.32 
  -2   7   1    3.15    0.33 
  -2   7   1    2.66    0.29 
  -2   7   1    2.57    0.26 
  -2   7   1    2.86    0.37 
  -2   7   1    3.27    0.27 
   1  -7  -1   17.41    0.76 
  -1  -7   1   17.23    0.78 
  -1   7   1   16.66    0.81 
  -1   7   1   16.61    0.84 
  -1   7   1   16.71    0.73 
   0  -7   1    1.29    0.17 
   0  -7  -1    1.38    0.18 
   0   7   1    1.47    0.19 
   0   7   1    1.33    0.20 
   0   7  -1    1.09    0.17 
  -1  -7  -1    1.51    0.21 
  -1  -7  -1    1.56    0.21 
   1  -7   1    1.11    0.17 
  -1   7  -1    0.87    0.19 
  -1   7  -1    1.24    0.21 
  -1   7  -1    1.23    0.15 
   2  -7   1    1.88    0.27 
  -2  -7  -1    2.20    0.25 
   2  -7   1    2.04    0.47 
  -2  -7  -1    1.87    0.28 
   2  -7   1    2.03    0.28 
   2  -7   1    2.07    0.22 
   2  -7   1    1.65    0.24 
   2   7   1    1.38    0.20 
  -2   7  -1    1.69    0.21 
  -2   7  -1    2.31    0.29 
  -2   7  -1    2.23    0.23 
  -2   7  -1    1.94    0.32 
  -2   7  -1    1.95    0.27 
  -2   7  -1    1.75    0.27 
   3  -7   1    4.28    0.37 
   3  -7   1    4.56    0.48 
  -3  -7  -1    4.55    0.50 
  -3  -7  -1    4.41    0.42 
   3  -7   1    4.39    0.48 
  -3  -7  -1    4.32    0.41 
   3  -7   1    4.39    0.43 
   3  -7   1    4.22    0.47 
  -3   7  -1    4.09    0.49 
  -3   7  -1    3.54    0.43 
  -3   7  -1    4.70    0.47 
  -3   7  -1    4.63    0.45 
   3   7   1    4.10    0.35 
   4  -7   1   -0.03    0.23 
   4  -7   1    0.19    0.20 
  -4  -7  -1    0.09    0.21 
   4  -7   1    0.28    0.19 
  -4  -7  -1    0.27    0.15 
  -4  -7  -1    0.12    0.16 
   4  -7   1    0.03    0.17 
   4   7   1   -0.07    0.14 
   4   7   1    0.06    0.21 
  -4   7  -1   -0.04    0.14 
  -4   7  -1   -0.12    0.16 
  -5  -7  -1    0.35    0.12 
   5  -7   1    0.30    0.15 
  -5   7  -1    0.46    0.15 
   5   7   1    0.23    0.13 
   5  -8  -1    0.00    0.13 
  -5  -8   1    0.03    0.09 
   5   8  -1    0.14    0.12 
  -5   8   1    0.03    0.12 
   4  -8  -1    0.22    0.21 
  -4  -8   1    0.32    0.15 
   4  -8  -1    0.06    0.18 
   4  -8  -1    0.37    0.20 
   4  -8  -1    0.58    0.25 
   4  -8  -1    0.19    0.23 
  -4  -8   1    0.19    0.22 
  -4  -8   1    0.08    0.16 
   4   8  -1   -0.07    0.20 
  -4   8   1    0.28    0.16 
   4   8  -1    0.15    0.15 
  -4   8   1   -0.02    0.16 
  -3  -8   1    0.50    0.20 
  -3  -8   1    0.70    0.20 
   3  -8  -1    0.64    0.25 
   3  -8  -1    0.61    0.21 
  -3  -8   1    1.03    0.45 
   3  -8  -1    0.54    0.18 
   3  -8  -1    0.58    0.22 
   3  -8  -1    1.05    0.26 
  -3   8   1    0.67    0.18 
  -3   8   1    0.30    0.19 
  -3   8   1    0.83    0.28 
  -3   8   1    0.50    0.23 
   3   8  -1    0.83    0.18 
  -3   8   1    0.89    0.33 
   2  -8  -1   35.11    1.53 
  -2  -8   1   36.52    1.51 
   2  -8  -1   35.41    1.55 
   2  -8  -1   36.96    1.56 
  -2  -8   1   35.46    1.53 
  -2  -8   1   36.06    1.56 
   2  -8  -1   37.07    1.56 
   2  -8  -1   34.50    1.47 
  -2   8   1   35.78    1.55 
  -2   8   1   34.87    1.48 
  -2   8   1   34.69    1.57 
  -2   8   1   36.05    1.67 
  -2   8   1   36.95    1.53 
   2   8  -1   33.86    1.46 
   1  -8  -1   14.27    0.65 
  -1  -8   1   14.50    0.67 
  -1   8   1   13.25    0.66 
  -1   8   1   13.02    0.73 
  -1   8   1   13.01    0.71 
  -1   8   1   13.28    0.62 
   0   8  -1    4.04    0.32 
   0   8   1    3.87    0.35 
   0   8   1    4.31    0.32 
   1  -8   1   83.09    3.37 
  -1  -8  -1   88.35    3.35 
   1  -8   1   87.55    3.33 
  -1  -8  -1   86.42    3.37 
  -1   8  -1   88.51    3.45 
  -1   8  -1   85.90    3.31 
  -1   8  -1   84.36    3.36 
  -1   8  -1   85.21    3.39 
   2  -8   1    0.24    0.14 
   2  -8   1    0.30    0.15 
   2  -8   1    0.62    0.19 
   2  -8   1    0.36    0.16 
   2  -8   1    0.42    0.18 
  -2   8  -1    0.28    0.20 
  -2   8  -1    0.70    0.22 
  -2   8  -1    0.31    0.13 
  -2   8  -1    0.51    0.21 
  -2   8  -1    0.23    0.14 
   2   8   1    0.32    0.17 
  -3  -8  -1    0.80    0.21 
   3  -8   1    0.68    0.23 
   3  -8   1    1.03    0.21 
   3  -8   1    0.33    0.18 
   3  -8   1    1.25    0.28 
  -3  -8  -1    0.68    0.22 
   3  -8   1    0.36    0.23 
  -3  -8  -1    1.13    0.35 
  -3   8  -1    0.66    0.17 
  -3   8  -1    0.71    0.29 
  -3   8  -1    1.01    0.26 
   3   8   1    1.22    0.20 
  -3   8  -1    0.89    0.15 
  -3   8  -1    0.98    0.24 
  -4  -8  -1    0.48    0.25 
   4  -8   1    0.17    0.22 
   4  -8   1    0.33    0.19 
  -4  -8  -1    0.14    0.17 
   4  -8   1    0.13    0.23 
   4  -8   1    0.46    0.21 
  -4  -8  -1    0.14    0.14 
   4  -8   1    0.52    0.20 
  -4   8  -1    0.18    0.19 
   4   8   1    0.13    0.16 
  -4   8  -1   -0.14    0.15 
  -4   8  -1    0.28    0.15 
   4   8   1    0.17    0.22 
  -5  -8  -1    0.32    0.11 
   5  -8   1    0.45    0.15 
  -5   8  -1    0.45    0.15 
   5   8   1    0.31    0.14 
  -5  -9   1    5.00    0.29 
   5  -9  -1    4.72    0.33 
   4  -9  -1    3.07    0.39 
  -4  -9   1    3.13    0.43 
   4  -9  -1    2.65    0.34 
   4  -9  -1    2.68    0.36 
   4  -9  -1    2.19    0.37 
  -4  -9   1    3.17    0.33 
  -4   9   1    3.49    0.29 
   4   9  -1    3.19    0.40 
  -4   9   1    3.03    0.36 
   4   9  -1    3.49    0.32 
  -3  -9   1    2.11    0.31 
   3  -9  -1    2.44    0.38 
   3  -9  -1    2.17    0.34 
   3  -9  -1    2.21    0.31 
  -3  -9   1    2.16    0.36 
   3  -9  -1    2.48    0.30 
   3  -9  -1    2.22    0.35 
  -3  -9   1    2.26    0.29 
  -3   9   1    2.44    0.43 
   3   9  -1    2.33    0.27 
  -3   9   1    1.87    0.32 
  -3   9   1    1.59    0.32 
  -3   9   1    2.41    0.29 
   2  -9  -1    4.07    0.40 
  -2  -9   1    5.03    0.38 
   2  -9  -1    5.18    0.44 
   2  -9  -1    4.30    0.43 
  -2  -9   1    5.03    0.45 
  -2  -9   1    4.37    0.39 
   2  -9  -1    4.36    0.37 
   2  -9  -1    5.53    0.43 
  -2  -9   1    4.59    0.42 
  -2   9   1    4.51    0.32 
  -2   9   1    4.28    0.37 
  -2   9   1    5.03    0.34 
  -2   9   1    4.09    0.43 
   2   9  -1    4.06    0.34 
  -2   9   1    4.50    0.50 
   1  -9  -1    2.70    0.30 
   1  -9  -1    2.38    0.24 
  -1  -9   1    3.04    0.29 
  -1   9   1    2.38    0.26 
  -1   9   1    2.25    0.29 
  -1   9   1    1.93    0.29 
  -1   9   1    2.56    0.23 
   1   9  -1    2.64    0.23 
   0  -9  -1    1.25    0.20 
   0  -9   1    1.19    0.20 
   0   9   1    0.67    0.21 
   0   9   1    0.53    0.12 
   0   9  -1    1.12    0.19 
   0   9  -1    1.14    0.23 
   0   9   1    0.98    0.19 
   1  -9   1   19.39    0.92 
   1  -9   1   19.87    0.86 
  -1   9  -1   19.76    1.00 
  -1   9  -1   19.06    0.90 
  -1   9  -1   19.15    0.85 
   1   9   1   19.75    0.87 
  -1   9  -1   19.61    0.95 
   2  -9   1    7.20    0.51 
  -2  -9  -1    6.93    0.46 
  -2  -9  -1    5.86    0.48 
   2  -9   1    7.12    0.49 
  -2  -9  -1    6.31    0.46 
  -2  -9  -1    7.34    0.51 
   2  -9   1    6.98    0.48 
   2  -9   1    7.82    0.51 
   2  -9   1    6.88    0.47 
  -2   9  -1    7.52    0.49 
   2   9   1    6.17    0.43 
  -2   9  -1    7.25    0.44 
  -2   9  -1    7.29    0.53 
  -2   9  -1    8.51    0.63 
  -2   9  -1    7.40    0.42 
  -3  -9  -1    0.08    0.17 
   3  -9   1    0.23    0.17 
   3  -9   1    0.28    0.18 
   3  -9   1    0.55    0.23 
  -3  -9  -1    0.23    0.23 
   3  -9   1   -0.16    0.17 
   3  -9   1    0.26    0.18 
  -3  -9  -1    0.05    0.18 
  -3   9  -1    0.18    0.17 
  -3   9  -1    0.17    0.19 
  -3   9  -1    0.26    0.12 
   3   9   1    0.32    0.16 
  -3   9  -1    0.04    0.14 
  -3   9  -1    0.31    0.26 
   4  -9   1    4.45    0.50 
  -4  -9  -1    4.45    0.42 
   4  -9   1    5.61    0.51 
   4  -9   1    6.37    0.61 
   4  -9   1    6.03    0.48 
  -4  -9  -1    5.91    0.44 
  -4  -9  -1    4.87    0.52 
  -4   9  -1    5.40    0.47 
   4   9   1    5.77    0.57 
  -4   9  -1    5.41    0.45 
  -4   9  -1    5.95    0.37 
   4   9   1    6.40    0.42 
  -5  -9  -1    0.76    0.14 
   5  -9   1    0.79    0.15 
  -5   9  -1    0.80    0.15 
   5   9   1    0.70    0.21 
  -5 -10   1   -0.06    0.08 
   5 -10  -1    0.04    0.10 
   4 -10  -1    0.16    0.19 
  -4 -10   1    0.36    0.18 
   4 -10  -1    0.14    0.17 
  -4 -10   1    0.12    0.19 
   4 -10  -1    0.05    0.16 
   4 -10  -1    0.25    0.21 
  -4 -10   1    0.20    0.13 
  -4  10   1    0.23    0.20 
   4  10  -1    0.12    0.15 
   4  10  -1    0.20    0.23 
  -4  10   1    0.03    0.14 
  -4  10   1    0.00    0.16 
   3 -10  -1    0.23    0.20 
  -3 -10   1    0.11    0.20 
  -3 -10   1   -0.14    0.13 
  -3 -10   1    0.18    0.18 
   3 -10  -1    0.04    0.16 
   3 -10  -1   -0.02    0.17 
   3 -10  -1   -0.02    0.22 
  -3 -10   1   -0.16    0.17 
  -3  10   1    0.31    0.19 
  -3  10   1    0.03    0.25 
   3  10  -1   -0.36    0.20 
  -3  10   1   -0.01    0.18 
  -3  10   1   -0.16    0.17 
  -3  10   1    0.20    0.14 
  -2 -10   1   11.22    0.62 
   2 -10  -1   10.94    0.67 
   2 -10  -1   11.31    0.64 
  -2 -10   1   11.35    0.74 
  -2 -10   1   12.07    0.67 
   2 -10  -1   11.42    0.68 
  -2 -10   1   11.36    0.64 
  -2 -10   1   10.25    0.62 
   2 -10  -1    9.99    0.64 
   2 -10  -1   10.96    0.63 
   2  10  -1   10.83    0.60 
  -2  10   1   10.05    0.69 
  -2  10   1   10.32    0.63 
  -2  10   1   10.92    0.57 
  -2  10   1   11.35    0.60 
  -2  10   1   10.34    0.76 
  -1 -10   1    3.86    0.34 
  -1 -10   1    4.05    0.34 
  -1 -10   1    4.09    0.36 
   1  10  -1    4.17    0.31 
  -1  10   1    5.40    0.35 
   0 -10   1    1.89    0.27 
   0  10   1    2.04    0.29 
   0  10   1    2.00    0.19 
   0  10  -1    2.06    0.27 
   0  10  -1    1.44    0.21 
   1 -10   1   19.35    0.92 
  -1 -10  -1   19.29    0.88 
  -1 -10  -1   20.39    0.92 
   1 -10   1   18.61    0.88 
   1 -10   1   18.06    0.92 
   1 -10   1   18.87    0.92 
  -1 -10  -1   18.06    0.90 
   1 -10   1   17.75    0.82 
   1  10   1   20.93    0.88 
  -1  10  -1   19.67    1.01 
  -1  10  -1   18.45    0.88 
  -1  10  -1   18.66    0.84 
  -1  10  -1   18.83    0.97 
  -2 -10  -1    7.73    0.52 
   2 -10   1    8.09    0.56 
   2 -10   1    8.03    0.54 
   2 -10   1    7.83    0.55 
  -2 -10  -1    7.87    0.51 
  -2 -10  -1    7.72    0.50 
  -2 -10  -1    7.97    0.56 
   2 -10   1    8.45    0.52 
  -2 -10  -1    8.02    0.52 
   2 -10   1    7.84    0.51 
  -2  10  -1    8.92    0.68 
  -2  10  -1    8.81    0.47 
  -2  10  -1    8.28    0.59 
  -2  10  -1    7.85    0.53 
   2  10   1    7.10    0.49 
  -2  10  -1    8.07    0.49 
  -3 -10  -1    3.13    0.43 
   3 -10   1    3.64    0.49 
   3 -10   1    3.24    0.37 
  -3 -10  -1    2.75    0.33 
   3 -10   1    3.37    0.42 
  -3 -10  -1    3.28    0.37 
   3 -10   1    2.72    0.37 
  -3  10  -1    3.82    0.55 
  -3  10  -1    3.12    0.45 
  -3  10  -1    3.26    0.40 
  -3  10  -1    3.32    0.32 
   3  10   1    3.04    0.39 
  -3  10  -1    2.43    0.25 
   4 -10   1    2.52    0.35 
   4 -10   1    3.00    0.39 
   4 -10   1    2.96    0.33 
   4 -10   1    2.14    0.34 
  -4 -10  -1    2.72    0.30 
  -4 -10  -1    2.41    0.29 
  -4  10  -1    2.38    0.32 
   4  10   1    3.45    0.47 
  -4  10  -1    2.64    0.25 
  -4  10  -1    2.19    0.31 
   4  10   1    2.18    0.28 
  -5 -10  -1    0.02    0.08 
   5 -10   1    0.18    0.11 
   4 -11  -1    0.12    0.18 
  -4 -11   1    0.51    0.18 
   4 -11  -1    0.19    0.20 
  -4 -11   1    0.23    0.13 
   4 -11  -1    0.42    0.18 
   4 -11  -1    0.46    0.22 
   4  11  -1    0.04    0.16 
   4  11  -1    0.55    0.26 
  -4  11   1    0.19    0.21 
  -4  11   1    0.27    0.17 
  -3 -11   1    0.20    0.16 
   3 -11  -1    0.41    0.19 
  -3 -11   1    0.71    0.21 
  -3 -11   1    0.14    0.18 
   3 -11  -1    0.30    0.20 
   3 -11  -1    0.43    0.23 
  -3 -11   1    0.31    0.24 
   3 -11  -1    0.15    0.19 
  -3  11   1    0.31    0.18 
   3  11  -1    0.17    0.19 
  -3  11   1    0.43    0.15 
  -3  11   1    0.51    0.30 
  -3  11   1    0.17    0.20 
  -3  11   1    0.39    0.24 
  -3  11   1    0.68    0.18 
   2 -11  -1    3.25    0.37 
  -2 -11   1    3.00    0.33 
  -2 -11   1    2.89    0.38 
   2 -11  -1    3.05    0.34 
  -2 -11   1    2.93    0.31 
  -2 -11   1    3.24    0.46 
  -2 -11   1    3.81    0.54 
   2 -11  -1    3.24    0.39 
   2 -11  -1    3.27    0.34 
  -2  11   1    3.49    0.38 
   2  11  -1    3.03    0.32 
  -2  11   1    2.93    0.40 
  -2  11   1    3.24    0.47 
  -2  11   1    3.34    0.31 
  -1 -11   1    4.87    0.39 
   1 -11  -1    5.65    0.42 
  -1 -11   1    4.60    0.38 
   1 -11  -1    4.96    0.38 
  -1 -11   1    4.71    0.37 
   1 -11  -1    4.84    0.38 
  -1 -11   1    4.88    0.38 
   1 -11  -1    4.94    0.40 
   1 -11  -1    5.71    0.50 
   1 -11  -1    5.92    0.45 
   1  11  -1    5.44    0.37 
  -1  11   1    5.02    0.51 
  -1  11   1    4.57    0.36 
  -1  11   1    6.09    0.58 
  -1  11   1    4.75    0.36 
  -1  11   1    5.35    0.34 
   0 -11  -1    0.35    0.28 
   0 -11  -1    0.28    0.29 
   0 -11   1   -0.05    0.13 
   0 -11   1   -0.01    0.16 
   0 -11  -1    0.14    0.15 
   0 -11   1    0.07    0.13 
   0 -11  -1    0.31    0.14 
   0  11  -1    0.10    0.15 
   0  11  -1    0.00    0.09 
   0  11   1   -0.03    0.14 
   0  11   1    0.27    0.11 
  -1 -11  -1    9.72    0.55 
   1 -11   1    7.80    0.50 
  -1 -11  -1    8.81    0.51 
   1 -11   1    9.52    0.58 
   1 -11   1    8.64    0.53 
   1 -11   1    8.08    0.51 
  -1 -11  -1    8.82    0.53 
   1 -11   1    9.24    0.55 
   1 -11   1    9.35    0.56 
  -1  11  -1    7.29    0.63 
   1  11   1    9.11    0.52 
  -1  11  -1    7.90    0.61 
  -1  11  -1    8.78    0.61 
  -1  11  -1    9.17    0.48 
  -1  11  -1    8.04    0.51 
   1  11   1    7.95    0.44 
  -2 -11  -1    2.03    0.27 
   2 -11   1    2.43    0.30 
  -2 -11  -1    2.89    0.42 
   2 -11   1    2.79    0.31 
  -2 -11  -1    2.96    0.33 
   2 -11   1    2.54    0.38 
   2 -11   1    2.34    0.33 
  -2  11  -1    1.92    0.36 
   2  11   1    2.37    0.29 
  -2  11  -1    2.43    0.26 
  -2  11  -1    2.85    0.46 
  -2  11  -1    2.39    0.40 
  -2  11  -1    2.52    0.31 
  -3 -11  -1    6.11    0.49 
   3 -11   1    5.89    0.52 
  -3 -11  -1    5.91    0.58 
   3 -11   1    6.10    0.48 
   3 -11   1    5.55    0.54 
  -3 -11  -1    6.21    0.46 
   3 -11   1    5.22    0.51 
  -3  11  -1    6.45    0.43 
  -3  11  -1    4.95    0.57 
  -3  11  -1    5.35    0.38 
  -3  11  -1    6.56    0.71 
  -3  11  -1    5.79    0.50 
   3  11   1    4.90    0.40 
  -4 -11  -1    2.42    0.31 
  -4 -11  -1    2.82    0.30 
   4 -11   1    2.86    0.36 
   4 -11   1    2.95    0.36 
   4 -11   1    2.40    0.30 
   4 -11   1    3.25    0.42 
  -4  11  -1    2.33    0.31 
   4  11   1    2.91    0.41 
  -4  11  -1    3.13    0.35 
   4  11   1    2.52    0.27 
  -4  11  -1    2.98    0.27 
  -4 -12   1    1.66    0.23 
   4 -12  -1    2.00    0.29 
   4 -12  -1    1.98    0.31 
  -4 -12   1    2.01    0.24 
   4 -12  -1    2.17    0.29 
  -4  12   1    2.22    0.30 
   4  12  -1    1.77    0.22 
   3 -12  -1    0.42    0.23 
  -3 -12   1    0.29    0.21 
  -3 -12   1   -0.05    0.14 
   3 -12  -1    0.17    0.18 
  -3  12   1    0.09    0.12 
  -3  12   1    0.39    0.18 
  -3  12   1    0.12    0.29 
   3  12  -1    0.04    0.21 
  -3  12   1   -0.35    0.18 
  -3  12   1   -0.10    0.22 
  -3  12   1    0.33    0.19 
   2 -12  -1    1.30    0.23 
   2 -12  -1    1.67    0.29 
  -2 -12   1    0.72    0.21 
   2 -12  -1    1.42    0.24 
  -2 -12   1    1.60    0.26 
   2 -12  -1    1.37    0.27 
  -2 -12   1    1.29    0.25 
   2 -12  -1    1.45    0.28 
  -2 -12   1    1.75    0.27 
  -2  12   1    1.72    0.49 
  -2  12   1    1.42    0.22 
  -2  12   1    1.47    0.27 
  -2  12   1    1.27    0.34 
  -2  12   1    1.55    0.22 
   2  12  -1    1.57    0.26 
  -1 -12   1    1.45    0.23 
   1 -12  -1    0.96    0.21 
  -1 -12   1    1.50    0.23 
   1 -12  -1    1.52    0.24 
  -1 -12   1    1.62    0.25 
   1 -12  -1    1.94    0.30 
  -1 -12   1    1.22    0.21 
   1 -12  -1    1.58    0.24 
  -1 -12   1    1.13    0.22 
   1 -12  -1    1.44    0.25 
   1 -12  -1    1.45    0.26 
   1  12  -1    1.30    0.18 
   1  12  -1    1.67    0.25 
  -1  12   1    1.36    0.31 
  -1  12   1    1.65    0.22 
  -1  12   1    1.30    0.28 
  -1  12   1    1.34    0.21 
  -1  12   1    1.22    0.21 
   0 -12   1    1.66    0.21 
   0 -12   1    1.39    0.23 
   0 -12   1    1.22    0.22 
   0 -12  -1    1.52    0.25 
   0 -12   1    1.38    0.24 
   0 -12  -1    1.68    0.26 
   0 -12   1    1.85    0.27 
   0 -12   1    1.39    0.23 
   0 -12  -1    1.67    0.22 
   0 -12  -1    1.87    0.28 
   0 -12  -1    1.69    0.25 
   0 -12  -1    1.92    0.25 
   0  12  -1    1.53    0.25 
   0  12   1    1.50    0.20 
   0  12  -1    1.36    0.27 
   0  12   1    1.19    0.27 
   1 -12   1    1.31    0.27 
   1 -12   1    1.18    0.22 
   1 -12   1    1.35    0.25 
   1 -12   1    1.48    0.24 
  -1 -12  -1    1.18    0.22 
  -1 -12  -1    1.21    0.21 
   1 -12   1    1.07    0.23 
  -1 -12  -1    1.32    0.24 
   1 -12   1    1.32    0.23 
  -1 -12  -1    1.12    0.23 
  -1  12  -1    1.54    0.21 
  -1  12  -1    1.03    0.20 
  -1  12  -1    1.11    0.19 
   1  12   1    1.17    0.18 
  -1  12  -1    1.01    0.27 
  -1  12  -1    1.34    0.32 
   1  12   1    1.19    0.23 
   2 -12   1    2.27    0.28 
   2 -12   1    2.12    0.33 
  -2 -12  -1    1.84    0.27 
   2 -12   1    1.78    0.29 
  -2 -12  -1    1.66    0.26 
   2 -12   1    2.17    0.34 
  -2 -12  -1    1.85    0.28 
   2 -12   1    2.21    0.27 
  -2 -12  -1    2.05    0.29 
  -2  12  -1    2.72    0.32 
  -2  12  -1    2.31    0.44 
   2  12   1    2.03    0.29 
  -2  12  -1    2.21    0.25 
  -2  12  -1    1.72    0.26 
   2  12   1    2.00    0.23 
   3 -12   1    2.43    0.41 
  -3 -12  -1    2.80    0.36 
   3 -12   1    2.21    0.33 
  -3  12  -1    2.16    0.25 
  -3  12  -1    3.71    0.46 
  -3  12  -1    2.66    0.47 
  -3  12  -1    3.10    0.37 
   3  12   1    2.82    0.30 
  -3  12  -1    2.98    0.45 
  -4 -12  -1    3.00    0.29 
   4 -12   1    3.05    0.37 
   4 -12   1    2.46    0.33 
   4 -12   1    2.72    0.28 
  -4 -12  -1    2.85    0.29 
  -4  12  -1    2.76    0.32 
   4  12   1    2.01    0.50 
  -4  12  -1    3.11    0.26 
   4  12   1    2.69    0.27 
   4 -13  -1   -0.16    0.18 
  -4 -13   1   -0.13    0.11 
   4 -13  -1    0.12    0.13 
  -4 -13   1    0.10    0.14 
   4 -13  -1    0.08    0.17 
  -4  13   1   -0.14    0.12 
  -3 -13   1    0.29    0.17 
   3 -13  -1    0.88    0.26 
  -3 -13   1    0.32    0.17 
   3 -13  -1    0.72    0.21 
  -3 -13   1    0.89    0.23 
   3 -13  -1    0.65    0.22 
   3 -13  -1    0.98    0.27 
  -3  13   1    0.92    0.20 
  -3  13   1    0.52    0.27 
  -3  13   1    0.20    0.36 
  -3  13   1    0.70    0.22 
  -3  13   1    0.05    0.15 
  -2 -13   1    1.97    0.32 
   2 -13  -1    2.12    0.27 
   2 -13  -1    2.07    0.35 
   2 -13  -1    2.13    0.36 
  -2 -13   1    1.90    0.27 
   2 -13  -1    2.12    0.32 
  -2 -13   1    2.30    0.31 
  -2 -13   1    2.42    0.32 
  -2  13   1    2.45    0.40 
  -2  13   1    3.16    0.36 
   2  13  -1    2.47    0.33 
  -2  13   1    2.24    0.44 
  -2  13   1    2.18    0.28 
  -2  13   1    2.46    0.29 
  -1 -13   1    7.73    0.53 
   1 -13  -1    7.85    0.57 
   1 -13  -1    8.27    0.54 
   1 -13  -1    7.84    0.56 
  -1 -13   1    8.49    0.54 
   1 -13  -1    7.62    0.51 
   1 -13  -1    7.50    0.54 
  -1 -13   1    8.13    0.51 
  -1 -13   1    6.47    0.71 
   1 -13  -1    7.89    0.56 
  -1 -13   1    7.95    0.54 
  -1  13   1    7.11    0.49 
  -1  13   1    7.72    0.49 
  -1  13   1    8.74    0.48 
  -1  13   1    8.35    0.66 
   1  13  -1    7.85    0.52 
   1  13  -1    7.94    0.44 
  -1  13   1    7.52    0.70 
   0 -13   1    0.50    0.19 
   0 -13   1    0.07    0.15 
   0 -13  -1    0.36    0.18 
   0 -13   1    0.30    0.17 
   0 -13  -1    0.30    0.15 
   0 -13   1    0.06    0.15 
   0 -13  -1   -0.14    0.17 
   0 -13  -1   -0.12    0.13 
   0 -13  -1   -0.04    0.14 
   0 -13   1    0.10    0.14 
   0 -13  -1    0.33    0.17 
   0 -13   1    0.29    0.16 
   0  13   1    0.35    0.19 
   0  13   1    0.17    0.12 
   0  13   1    0.36    0.19 
   0  13  -1    0.13    0.12 
   0  13  -1    0.38    0.18 
   0  13  -1   -0.04    0.16 
   1 -13   1    5.54    0.44 
   1 -13   1    6.19    0.47 
  -1 -13  -1    5.30    0.44 
   1 -13   1    5.52    0.51 
  -1 -13  -1    5.31    0.44 
  -1 -13  -1    5.78    0.45 
   1 -13   1    6.54    0.50 
   1 -13   1    5.52    0.42 
  -1 -13  -1    5.82    0.42 
   1  13   1    5.17    0.35 
  -1  13  -1    5.28    0.39 
  -1  13  -1    5.54    0.38 
  -1  13  -1    4.49    0.52 
   1  13   1    5.62    0.45 
  -1  13  -1    5.32    0.40 
  -1  13  -1    5.99    0.60 
  -2 -13  -1   -0.11    0.16 
   2 -13   1   -0.01    0.17 
  -2 -13  -1    0.20    0.16 
  -2 -13  -1    0.28    0.18 
   2 -13   1    0.12    0.19 
  -2 -13  -1    0.09    0.17 
   2 -13   1    0.36    0.20 
   2 -13   1    0.04    0.18 
  -2  13  -1    0.38    0.25 
   2  13   1   -0.03    0.14 
   2  13   1    0.09    0.21 
  -2  13  -1    0.16    0.23 
  -2  13  -1    0.12    0.13 
  -2  13  -1   -0.11    0.12 
  -2  13  -1    0.32    0.18 
  -3 -13  -1    4.43    0.41 
  -3 -13  -1    3.67    0.40 
   3 -13   1    3.85    0.39 
   3 -13   1    4.96    0.47 
   3 -13   1    4.32    0.38 
   3 -13   1    3.93    0.48 
  -3  13  -1    4.79    0.37 
  -3  13  -1    4.92    0.46 
  -3  13  -1    4.03    0.33 
  -3  13  -1    4.43    0.74 
  -3  13  -1    5.19    0.57 
   3  13   1    4.70    0.40 
   4 -13   1    0.81    0.22 
  -4 -13  -1    0.45    0.16 
  -4 -13  -1    0.32    0.15 
   4 -13   1    0.25    0.14 
   4 -13   1    1.06    0.22 
   4  13   1    0.52    0.20 
  -4  13  -1    0.64    0.17 
  -4 -14   1    2.46    0.22 
   4 -14  -1    2.35    0.27 
  -4 -14   1    2.24    0.22 
  -4  14   1    2.24    0.24 
  -3 -14   1    0.32    0.17 
   3 -14  -1    0.26    0.17 
   3 -14  -1    0.13    0.21 
  -3 -14   1    0.34    0.19 
  -3 -14   1    0.24    0.16 
   3 -14  -1    0.30    0.21 
  -3  14   1   -0.01    0.12 
  -3  14   1    0.21    0.23 
  -3  14   1    0.16    0.17 
  -3  14   1    0.48    0.16 
   2 -14  -1   11.87    0.77 
  -2 -14   1   11.52    0.70 
  -2 -14   1   11.53    0.67 
  -2 -14   1   11.56    0.71 
  -2 -14   1   12.63    0.70 
   2 -14  -1   11.23    0.74 
   2 -14  -1   12.69    0.73 
  -2  14   1   12.07    0.65 
  -2  14   1   11.77    0.82 
   2  14  -1   11.10    0.61 
  -2  14   1   12.58    0.67 
   2  14  -1   12.26    0.72 
  -2  14   1   12.10    0.90 
  -2  14   1   11.99    0.69 
   1 -14  -1   -0.04    0.17 
   1 -14  -1   -0.11    0.18 
   1 -14  -1   -0.08    0.16 
   1 -14  -1    0.12    0.16 
   1 -14  -1    0.45    0.19 
  -1 -14   1   -0.14    0.14 
  -1 -14   1    0.14    0.16 
  -1 -14   1   -0.09    0.13 
  -1 -14   1    0.00    0.16 
  -1  14   1    0.00    0.18 
  -1  14   1   -0.07    0.24 
  -1  14   1    0.00    0.15 
   1  14  -1    0.10    0.12 
  -1  14   1    0.12    0.14 
   1  14  -1   -0.11    0.18 
  -1  14   1   -0.20    0.17 
   0 -14   1   -0.13    0.17 
   0 -14  -1   -0.12    0.17 
   0 -14  -1    0.17    0.17 
   0 -14  -1    0.11    0.15 
   0 -14  -1    0.16    0.19 
   0 -14  -1   -0.24    0.12 
   0 -14   1   -0.04    0.14 
   0 -14  -1   -0.07    0.13 
   0 -14   1   -0.15    0.13 
   0 -14   1   -0.14    0.14 
   0 -14   1    0.00    0.17 
   0  14   1    0.07    0.18 
   0  14  -1    0.03    0.17 
   0  14  -1    0.32    0.18 
   0  14   1    0.03    0.18 
   0  14  -1   -0.01    0.12 
   0  14   1    0.05    0.12 
  -1 -14  -1    7.24    0.53 
   1 -14   1    7.87    0.53 
   1 -14   1    6.79    0.50 
   1 -14   1    7.40    0.55 
  -1 -14  -1    7.75    0.51 
  -1 -14  -1    7.41    0.53 
   1 -14   1    7.88    0.52 
   1 -14   1    7.27    0.58 
  -1 -14  -1    7.70    0.54 
   1 -14   1    7.30    0.56 
  -1  14  -1    7.05    0.48 
   1  14   1    7.57    0.44 
  -1  14  -1    6.91    0.67 
  -1  14  -1    7.11    0.47 
  -1  14  -1    7.68    0.71 
  -1  14  -1    7.84    0.55 
   1  14   1    7.75    0.55 
  -2 -14  -1    2.17    0.32 
  -2 -14  -1    1.12    0.24 
  -2 -14  -1    1.81    0.28 
   2 -14   1    2.20    0.34 
  -2 -14  -1    2.21    0.29 
   2 -14   1    2.56    0.37 
   2 -14   1    2.22    0.33 
  -2  14  -1    2.11    0.28 
  -2  14  -1    2.20    0.28 
  -2  14  -1    1.87    0.43 
   2  14   1    2.06    0.25 
   2  14   1    2.83    0.36 
  -2  14  -1    2.42    0.33 
  -2  14  -1    1.92    0.43 
  -3 -14  -1    0.62    0.19 
   3 -14   1    0.03    0.12 
   3 -14   1    0.48    0.21 
  -3 -14  -1    0.04    0.14 
  -3 -14  -1    0.45    0.20 
   3 -14   1    0.54    0.23 
  -3  14  -1    0.13    0.26 
  -3  14  -1    0.60    0.18 
  -3  14  -1    0.11    0.12 
  -3  14  -1    0.45    0.19 
   3  14   1    0.49    0.19 
  -4 -14  -1    0.36    0.13 
  -4 -14  -1    0.45    0.14 
   4 -14   1    0.39    0.17 
  -4  14  -1    0.27    0.14 
  -4 -15   1    0.93    0.17 
  -3 -15   1    0.82    0.21 
  -3 -15   1    0.09    0.13 
   3 -15  -1    0.31    0.20 
  -3 -15   1    0.58    0.18 
  -3  15   1    0.74    0.28 
  -3  15   1    0.24    0.17 
  -3  15   1    0.65    0.18 
   2 -15  -1   12.64    0.76 
   2 -15  -1   12.74    0.77 
  -2 -15   1   10.50    0.67 
  -2 -15   1   14.02    0.73 
  -2 -15   1   12.09    0.72 
   2 -15  -1   11.62    0.76 
  -2 -15   1   12.76    0.74 
  -2  15   1   11.88    1.32 
  -2  15   1   12.73    0.71 
  -2  15   1   12.40    0.67 
  -2  15   1   13.30    0.96 
  -2  15   1   12.88    0.69 
   2  15  -1   13.41    0.66 
   2  15  -1   12.43    0.77 
   1 -15  -1   28.75    1.33 
   1 -15  -1   28.52    1.29 
  -1 -15   1   29.31    1.32 
  -1 -15   1   30.69    1.38 
  -1 -15   1   30.06    1.36 
   1 -15  -1   29.62    1.32 
   1 -15  -1   27.93    1.29 
   1 -15  -1   28.31    1.39 
  -1 -15   1   29.19    1.35 
  -1  15   1   27.34    1.73 
   1  15  -1   29.28    1.24 
  -1  15   1   29.17    1.29 
  -1  15   1   27.05    1.49 
   1  15  -1   26.23    1.32 
  -1  15   1   28.96    1.28 
   0 -15   1    0.16    0.16 
   0 -15  -1    0.29    0.16 
   0 -15   1    0.31    0.19 
   0 -15   1    0.14    0.16 
   0 -15  -1    0.23    0.19 
   0 -15  -1    0.04    0.15 
   0 -15  -1    0.24    0.21 
   0 -15   1    0.38    0.18 
   0 -15  -1    0.33    0.17 
   0 -15  -1    0.26    0.18 
   0 -15   1    0.20    0.20 
   0 -15   1    0.09    0.15 
   0  15  -1    0.14    0.13 
   0  15   1    0.22    0.21 
   0  15  -1   -0.23    0.18 
   0  15  -1    0.27    0.23 
   0  15   1    0.38    0.18 
   0  15   1    0.37    0.15 
   1 -15   1   34.28    1.56 
   1 -15   1   33.18    1.46 
  -1 -15  -1   34.65    1.52 
  -1 -15  -1   32.84    1.52 
   1 -15   1   32.49    1.46 
  -1 -15  -1   33.53    1.48 
  -1 -15  -1   33.85    1.52 
   1 -15   1   33.08    1.49 
  -1  15  -1   33.89    1.44 
  -1  15  -1   32.06    1.89 
   1  15   1   31.29    1.52 
   1  15   1   35.05    1.41 
  -1  15  -1   28.04    1.64 
  -1  15  -1   32.01    1.43 
  -2 -15  -1    1.49    0.30 
   2 -15   1    1.31    0.28 
  -2 -15  -1    1.18    0.24 
  -2 -15  -1    1.14    0.23 
   2 -15   1    1.46    0.29 
   2 -15   1    1.13    0.29 
  -2  15  -1    1.32    0.23 
  -2  15  -1    0.63    0.18 
   2  15   1    0.41    0.27 
   2  15   1    0.71    0.20 
  -2  15  -1    0.44    0.38 
   2  15   1    1.38    0.29 
  -2  15  -1    1.45    0.26 
  -2  15  -1    1.03    0.34 
   3 -15   1    2.94    0.66 
   3 -15   1    2.06    0.31 
  -3 -15  -1    2.38    0.30 
  -3 -15  -1    1.97    0.27 
  -3  15  -1    2.21    0.26 
   3  15   1    2.27    0.30 
  -3  15  -1    2.10    0.28 
  -3  15  -1    1.59    0.34 
  -4 -15  -1    0.21    0.11 
  -3 -16   1    0.76    0.18 
   3 -16  -1    0.55    0.16 
  -3 -16   1    0.51    0.19 
   3 -16  -1    0.42    0.22 
  -3  16   1    0.60    0.18 
  -3  16   1    0.86    0.19 
  -2 -16   1    9.74    0.63 
   2 -16  -1   10.30    0.66 
  -2 -16   1    9.27    0.60 
  -2 -16   1   10.56    0.61 
   2 -16  -1    9.45    0.62 
   2  16  -1   10.14    0.55 
  -2  16   1    9.16    0.76 
  -2  16   1    9.67    0.56 
   2  16  -1    8.57    0.68 
  -2  16   1   10.29    0.58 
  -2  16   1   11.59    0.86 
  -2  16   1    8.99    0.56 
   1 -16  -1   32.79    1.50 
   1 -16  -1   32.56    1.51 
   1 -16  -1   34.33    1.57 
  -1 -16   1   33.45    1.49 
   1 -16  -1   31.01    1.46 
  -1 -16   1   33.68    1.52 
  -1 -16   1   31.67    1.52 
   1 -16  -1   33.73    1.46 
  -1 -16   1   35.08    1.54 
  -1  16   1   33.21    1.71 
  -1  16   1   31.60    1.44 
   1  16  -1   35.66    1.43 
  -1  16   1   35.05    1.46 
   0 -16   1   30.22    1.36 
   0 -16  -1   28.19    1.30 
   0 -16  -1   28.63    1.32 
   0 -16   1   26.76    1.30 
   0 -16  -1   29.28    1.37 
   0 -16   1   28.39    1.30 
   0 -16   1   28.44    1.37 
   0 -16  -1   28.47    1.34 
   0  16  -1   26.08    1.41 
   0  16   1   29.89    1.26 
   0  16  -1   25.54    1.23 
   0  16   1   28.17    1.45 
   0  16  -1   29.92    1.26 
  -1 -16  -1    0.39    0.18 
  -1 -16  -1    0.36    0.17 
   1 -16   1   -0.16    0.16 
   1 -16   1    0.47    0.20 
  -1 -16  -1    0.00    0.19 
   1 -16   1    0.24    0.18 
  -1 -16  -1    0.11    0.17 
   1 -16   1    0.31    0.18 
   1 -16   1    0.32    0.21 
  -1  16  -1    0.30    0.15 
   1  16   1    0.40    0.16 
  -1  16  -1    0.35    0.25 
  -1  16  -1    0.14    0.15 
   1  16   1    0.06    0.26 
  -2 -16  -1    0.61    0.24 
   2 -16   1    0.46    0.21 
  -2 -16  -1   -0.10    0.13 
   2 -16   1    0.26    0.21 
  -2 -16  -1    0.58    0.20 
  -2 -16  -1    0.84    0.21 
  -2  16  -1    0.11    0.31 
   2  16   1    0.56    0.18 
  -2  16  -1    0.30    0.15 
   2  16   1    0.26    0.26 
  -2  16  -1    0.16    0.34 
  -2  16  -1    0.35    0.17 
  -2  16  -1    0.02    0.18 
  -3 -16  -1    0.43    0.17 
   3 -16   1    0.41    0.20 
  -3 -16  -1    0.43    0.20 
   3 -16   1    0.19    0.19 
  -3 -16  -1    0.03    0.11 
  -3  16  -1    0.37    0.16 
  -3  16  -1    0.23    0.16 
   3 -17  -1    0.10    0.16 
  -3 -17   1    0.07    0.13 
   3 -17  -1    0.05    0.11 
  -3 -17   1    0.13    0.15 
  -3 -17   1    0.09    0.11 
   2 -17  -1   -0.07    0.18 
   2 -17  -1    0.60    0.18 
  -2 -17   1    0.48    0.18 
  -2 -17   1    0.45    0.19 
  -2 -17   1    0.45    0.17 
  -2 -17   1    0.19    0.13 
   2  17  -1    0.51    0.18 
  -2  17   1    0.64    0.19 
  -2  17   1    0.47    0.36 
  -2  17   1    0.29    0.16 
   1 -17  -1    4.47    0.39 
  -1 -17   1    4.64    0.43 
  -1 -17   1    4.72    0.44 
   1 -17  -1    4.54    0.45 
  -1 -17   1    5.21    0.41 
   1 -17  -1    4.05    0.37 
   1 -17  -1    4.79    0.39 
  -1 -17   1    4.45    0.44 
   1 -17  -1    4.11    0.40 
   1  17  -1    4.48    0.35 
  -1  17   1    4.85    0.38 
  -1  17   1    4.68    0.38 
   1  17  -1    3.60    0.43 
   0 -17   1    0.48    0.21 
   0 -17   1    0.49    0.20 
   0 -17   1    0.41    0.18 
   0 -17  -1    0.93    0.24 
   0 -17  -1    0.87    0.21 
   0 -17   1    0.45    0.22 
   0 -17  -1    0.55    0.22 
   0 -17  -1    0.58    0.20 
   0  17   1    0.32    0.27 
   0  17  -1   -0.23    0.24 
   0  17   1    0.77    0.19 
   0  17  -1    0.77    0.18 
  -1 -17  -1    3.19    0.37 
  -1 -17  -1    3.29    0.38 
  -1 -17  -1    3.86    0.37 
  -1 -17  -1    2.92    0.35 
   1 -17   1    2.92    0.37 
   1 -17   1    3.91    0.36 
   1 -17   1    3.91    0.35 
   1 -17   1    3.36    0.36 
   1 -17   1    3.75    0.36 
  -1  17  -1    3.89    0.72 
  -1  17  -1    4.62    0.36 
   1  17   1    3.42    0.32 
  -1  17  -1    4.38    0.36 
   1  17   1    2.97    0.39 
  -2 -17  -1    2.11    0.27 
   2 -17   1    2.14    0.28 
  -2 -17  -1    1.73    0.29 
   2 -17   1    2.21    0.29 
  -2 -17  -1    2.05    0.28 
   2  17   1    2.24    0.26 
  -2  17  -1    2.60    0.29 
  -2  17  -1    2.14    0.26 
  -3 -17  -1    0.09    0.15 
   3 -17   1    0.02    0.14 
  -3 -17  -1    0.02    0.11 
   3 -17   1    0.07    0.11 
  -3 -17  -1   -0.10    0.10 
  -3 -18   1   -0.02    0.14 
   3 -18  -1    0.15    0.14 
  -3 -18   1    0.07    0.10 
  -2 -18   1    0.43    0.19 
   2 -18  -1    0.78    0.16 
  -2 -18   1    0.32    0.19 
   2 -18  -1    0.68    0.21 
  -2 -18   1    0.57    0.18 
   2  18  -1    0.62    0.18 
  -2  18   1    0.49    0.15 
  -2  18   1    0.15    0.21 
  -1 -18   1    2.63    0.34 
  -1 -18   1    2.49    0.32 
   1 -18  -1    2.53    0.31 
   1 -18  -1    2.31    0.26 
   1 -18  -1    2.07    0.27 
   1 -18  -1    2.14    0.28 
  -1 -18   1    2.15    0.30 
   1 -18  -1    2.62    0.34 
  -1 -18   1    2.75    0.30 
   1  18  -1    3.00    0.40 
   1  18  -1    2.56    0.27 
  -1  18   1    2.54    0.29 
   0 -18   1    0.19    0.19 
   0 -18  -1    0.51    0.21 
   0 -18  -1    0.39    0.17 
   0 -18   1    0.59    0.20 
   0 -18  -1    0.23    0.18 
   0 -18  -1    0.18    0.18 
   0 -18   1    0.43    0.19 
   0 -18   1    0.56    0.19 
   0  18   1    0.55    0.27 
   0  18   1    0.41    0.21 
   0  18  -1    0.50    0.28 
   1 -18   1    0.10    0.16 
  -1 -18  -1    0.14    0.17 
   1 -18   1    0.04    0.16 
  -1 -18  -1    0.24    0.16 
  -1 -18  -1    0.02    0.15 
  -1 -18  -1    0.32    0.18 
   1 -18   1    0.08    0.17 
   1 -18   1    0.28    0.17 
   1 -18   1    0.01    0.16 
   1  18   1   -0.16    0.19 
   1  18   1   -0.09    0.12 
  -1  18  -1   -0.17    0.12 
   2 -18   1    6.52    0.47 
  -2 -18  -1    6.08    0.47 
  -2 -18  -1    6.13    0.42 
  -2 -18  -1    6.52    0.46 
   2  18   1    5.83    0.40 
  -2  18  -1    6.88    0.52 
  -2  18  -1    6.51    0.46 
  -2  18  -1    6.18    0.40 
  -3 -18  -1    1.16    0.17 
  -3 -18  -1    1.16    0.16 
   3 -18   1    0.94    0.13 
   3 -18   1    1.17    0.19 
  -2 -19   1    2.10    0.25 
  -2 -19   1    1.96    0.23 
  -2 -19   1    2.26    0.24 
   2 -19  -1    2.11    0.21 
   2 -19  -1    2.40    0.26 
  -2  19   1    1.95    0.22 
   1 -19  -1   -0.01    0.18 
  -1 -19   1    0.20    0.17 
  -1 -19   1    0.28    0.16 
   1 -19  -1    0.00    0.12 
  -1 -19   1    0.21    0.15 
   1 -19  -1    0.03    0.16 
   1 -19  -1    0.04    0.14 
  -1 -19   1    0.03    0.15 
   1  19  -1   -0.02    0.12 
   1  19  -1    0.20    0.22 
  -1  19   1    0.04    0.14 
  -1  19   1    0.03    0.19 
   0 -19  -1    0.34    0.17 
   0 -19  -1    0.46    0.17 
   0 -19   1    0.80    0.21 
   0 -19   1    0.50    0.17 
   0 -19  -1    0.35    0.16 
   0 -19  -1    0.28    0.19 
   0 -19   1    0.37    0.19 
   0 -19   1    0.47    0.18 
   0  19  -1    0.16    0.23 
   0  19   1    0.31    0.23 
   0  19   1    0.32    0.15 
   0  19  -1    0.27    0.15 
   1 -19   1    0.38    0.17 
   1 -19   1    0.33    0.15 
  -1 -19  -1    0.07    0.16 
  -1 -19  -1    0.17    0.15 
  -1 -19  -1    0.03    0.13 
   1 -19   1    0.10    0.17 
  -1 -19  -1    0.07    0.16 
   1 -19   1    0.15    0.15 
  -1  19  -1   -0.02    0.13 
   1  19   1    0.12    0.13 
  -1  19  -1    0.06    0.18 
   1  19   1   -0.18    0.20 
  -2 -19  -1    1.84    0.22 
   2 -19   1    1.59    0.21 
   2 -19   1    1.63    0.20 
  -2 -19  -1    1.52    0.22 
  -2 -19  -1    1.46    0.21 
   2  19   1    1.93    0.21 
  -2  19  -1    1.59    0.20 
  -2 -20   1    0.66    0.16 
  -2 -20   1    0.65    0.15 
   2 -20  -1    0.59    0.11 
  -2 -20   1    0.55    0.12 
  -1 -20   1   -0.03    0.12 
  -1 -20   1    0.25    0.15 
  -1 -20   1    0.00    0.13 
  -1 -20   1    0.04    0.14 
   1 -20  -1   -0.19    0.18 
   1 -20  -1    0.05    0.12 
   1  20  -1   -0.01    0.12 
   1  20  -1   -0.06    0.15 
  -1  20   1    0.18    0.14 
  -1  20   1    0.13    0.32 
   0 -20   1    0.76    0.19 
   0 -20  -1    0.66    0.19 
   0 -20  -1    0.85    0.18 
   0 -20  -1    1.27    0.21 
   0 -20   1    1.24    0.23 
   0 -20  -1    0.75    0.18 
   0 -20   1    0.92    0.20 
   0 -20   1    1.13    0.19 
   0  20   1    0.95    0.18 
   0  20  -1    0.79    0.24 
   0  20   1    1.07    0.26 
   0  20  -1    0.90    0.17 
  -1 -20  -1    0.11    0.13 
   1 -20   1    0.06    0.19 
  -1 -20  -1   -0.08    0.13 
   1 -20   1   -0.06    0.14 
  -1 -20  -1    0.04    0.15 
  -1 -20  -1    0.25    0.14 
   1 -20   1    0.06    0.12 
  -1  20  -1   -0.03    0.11 
   1  20   1    0.26    0.14 
   1  20   1    0.07    0.15 
  -1  20  -1    0.12    0.37 
  -2 -20  -1   -0.05    0.09 
  -2 -20  -1    0.08    0.12 
  -2 -20  -1    0.32    0.13 
   2 -20   1    0.02    0.08 
  -1 -21   1    0.18    0.12 
  -1 -21   1   -0.09    0.09 
  -1 -21   1    0.11    0.15 
   1 -21  -1   -0.04    0.09 
  -1  21   1   -0.22    0.09 
  -1  21   1    0.15    0.13 
   0 -21   1    1.59    0.21 
   0 -21   1    1.45    0.19 
   0 -21  -1    1.80    0.21 
   0 -21  -1    1.66    0.18 
   0 -21  -1    1.20    0.18 
   0 -21   1    1.49    0.18 
   0 -21   1    1.57    0.19 
   0  21   1    1.95    0.21 
   0  21  -1    1.76    0.20 
   0  21   1    1.91    0.23 
   1 -21   1    0.87    0.17 
  -1 -21  -1    1.08    0.20 
  -1 -21  -1    0.79    0.14 
  -1 -21  -1    0.73    0.15 
  -1  21  -1    0.66    0.15 
   1  21   1    0.78    0.17 
   5   0  -2   -0.06    0.15 
   5   0  -2   -0.19    0.23 
  -5   0   2   -0.13    0.13 
   5   0  -2    0.25    0.16 
  -4   0   2    6.81    0.48 
   4   0  -2    6.54    0.47 
   4   0  -2    7.52    0.56 
  -4   0   2    6.89    0.68 
  -4   0   2    6.96    0.50 
   4   0  -2    7.52    0.56 
   3   0  -2   37.43    1.56 
   3   0  -2   38.03    1.64 
  -3   0   2   38.32    1.58 
  -3   0   2   39.17    1.62 
  -3   0   2   36.87    1.68 
   3   0  -2   36.95    1.68 
   3   0  -2   35.46    1.63 
   2   0  -2    0.86    0.17 
  -2   0   2    0.45    0.17 
   2   0  -2    0.67    0.16 
  -2   0   2    0.42    0.12 
  -1   0   2  207.47    7.98 
  -1   0   2  218.98    8.00 
   0   0  -2   -0.01    0.02 
   1   0   2    9.74    0.46 
  -1   0  -2   10.54    0.45 
  -1   0  -2   10.01    0.47 
  -1   0  -2    9.66    0.46 
   2   0   2    0.60    0.17 
   2   0   2    0.62    0.16 
  -2   0  -2    0.53    0.13 
  -2   0  -2    0.39    0.17 
  -2   0  -2    0.51    0.13 
  -3   0  -2   37.81    1.58 
   3   0   2   35.73    1.48 
   3   0   2   35.98    1.61 
   3   0   2   36.14    1.57 
  -3   0  -2   33.72    1.56 
   3   0   2   32.97    1.56 
  -3   0  -2   34.88    1.49 
  -3   0  -2   33.52    1.44 
   4   0   2    1.53    0.30 
  -4   0  -2    1.50    0.25 
   4   0   2    1.58    0.31 
  -4   0  -2    1.68    0.26 
  -4   0  -2    1.26    0.34 
   4   0   2    1.08    0.36 
   4   0   2    1.49    0.25 
   5   0   2    4.12    0.43 
   5   0   2    4.56    0.36 
   5   0   2    4.14    0.48 
  -5  -1   2    1.79    0.21 
   5  -1  -2    1.18    0.21 
   5  -1  -2    1.29    0.27 
  -5   1   2    1.65    0.22 
   5   1  -2    1.67    0.25 
   5   1  -2    1.55    0.23 
   5   1  -2    1.14    0.36 
   4  -1  -2   15.23    1.04 
   4  -1  -2   17.34    0.94 
   4  -1  -2   18.31    0.97 
  -4  -1   2   18.31    0.88 
  -4  -1   2   17.32    1.03 
  -4  -1   2   16.87    0.88 
   4  -1  -2   18.72    0.90 
  -4   1   2   17.34    0.92 
  -4   1   2   18.20    0.88 
   4   1  -2   17.25    0.96 
   4   1  -2   17.27    0.94 
  -4   1   2   17.15    1.02 
   4   1  -2   18.37    0.88 
   3  -1  -2    6.90    0.56 
  -3  -1   2    8.04    0.48 
  -3  -1   2    8.80    0.51 
   3  -1  -2    8.27    0.56 
   3  -1  -2    7.44    0.52 
  -3  -1   2    8.29    0.59 
   3  -1  -2    8.47    0.48 
   3   1  -2    7.85    0.53 
   3   1  -2    7.62    0.48 
   3   1  -2    7.04    0.57 
  -3   1   2    7.33    0.57 
  -3   1   2    8.80    0.52 
  -3   1   2    8.40    0.48 
   2  -1  -2    0.27    0.14 
  -2  -1   2    0.56    0.19 
  -2  -1   2    0.45    0.11 
   2  -1  -2    0.27    0.13 
  -2   1   2    0.32    0.12 
  -2   1   2    0.39    0.13 
   2   1  -2    0.41    0.14 
  -2   1   2    0.27    0.17 
  -1  -1   2  120.52    4.65 
   1  -1  -2  126.09    4.68 
  -1  -1   2  122.50    4.70 
  -1   1   2  126.34    4.69 
  -1   1   2  124.87    4.71 
  -1   1   2  124.94    4.67 
   0  -1  -2    0.61    0.05 
   0   1  -2    0.63    0.05 
  -1  -1  -2  376.26   16.49 
  -1  -1  -2  366.24   14.32 
   2  -1   2   -0.03    0.09 
  -2  -1  -2    0.20    0.11 
   2  -1   2    0.01    0.12 
   2  -1   2   -0.08    0.12 
  -2  -1  -2    0.05    0.15 
  -2   1  -2    0.08    0.15 
  -2   1  -2    0.13    0.13 
   2   1   2    0.20    0.14 
  -2   1  -2    0.04    0.12 
  -2   1  -2    0.04    0.11 
   3  -1   2   17.82    0.91 
  -3  -1  -2   16.71    0.78 
   3  -1   2   18.28    0.95 
   3  -1   2   17.93    0.91 
   3  -1   2   17.29    0.82 
  -3  -1  -2   18.04    0.84 
  -3  -1  -2   17.51    0.92 
  -3  -1  -2   16.36    0.84 
  -3   1  -2   17.59    0.92 
   3   1   2   17.15    0.90 
   3   1   2   16.43    0.93 
   3   1   2   17.26    0.82 
  -3   1  -2   17.64    0.83 
   3   1   2   15.31    0.89 
  -3   1  -2   17.24    0.89 
  -3   1  -2   17.88    0.81 
  -3   1  -2   18.64    0.88 
   4  -1   2   -0.27    0.25 
   4  -1   2   -0.15    0.18 
  -4  -1  -2    0.39    0.27 
   4  -1   2    0.04    0.15 
  -4  -1  -2    0.14    0.17 
  -4  -1  -2    0.18    0.18 
   4  -1   2    0.29    0.20 
  -4   1  -2    0.19    0.16 
  -4   1  -2    0.16    0.23 
   4   1   2    0.24    0.17 
  -4   1  -2    0.24    0.16 
   4   1   2    0.24    0.19 
   4   1   2   -0.15    0.19 
   5  -1   2    1.04    0.22 
   5  -1   2    0.93    0.23 
   5  -1   2    0.82    0.19 
  -5   1  -2    0.73    0.15 
   5   1   2    1.18    0.22 
   5   1   2    0.90    0.26 
   5   1   2    0.87    0.21 
   5  -2  -2    2.29    0.32 
   5  -2  -2    2.69    0.36 
   5  -2  -2    2.24    0.28 
   5   2  -2    2.13    0.26 
   5   2  -2    1.87    0.35 
   5   2  -2    2.09    0.28 
  -4  -2   2   22.24    1.23 
   4  -2  -2   24.20    1.17 
   4  -2  -2   20.98    1.25 
  -4  -2   2   23.74    1.10 
   4  -2  -2   24.32    1.11 
   4  -2  -2   24.45    1.19 
   4   2  -2   23.50    1.18 
   4   2  -2   21.24    1.13 
   4   2  -2   22.17    1.08 
  -4   2   2   23.93    1.15 
  -4   2   2   25.85    1.27 
   3  -2  -2   16.16    0.76 
   3  -2  -2   16.34    0.84 
  -3  -2   2   16.41    0.79 
   3  -2  -2   15.42    0.83 
  -3  -2   2   15.26    0.88 
  -3  -2   2   15.96    0.78 
   3   2  -2   14.52    0.85 
  -3   2   2   16.39    0.82 
  -3   2   2   15.96    1.05 
   3   2  -2   16.08    0.84 
  -3   2   2   15.85    0.87 
  -3   2   2   16.73    0.78 
   2  -2  -2    2.34    0.27 
  -2  -2   2    2.12    0.28 
   2  -2  -2    2.20    0.24 
   2  -2  -2    1.81    0.19 
  -2   2   2    1.93    0.21 
  -2   2   2    2.01    0.27 
  -2   2   2    1.61    0.24 
   1  -2  -2   38.75    1.53 
  -1  -2   2   36.92    1.54 
  -1   2   2   38.81    1.52 
  -1   2   2   39.57    1.53 
  -1   2   2   39.19    1.55 
   0  -2  -2    0.10    0.05 
   0  -2  -2    0.06    0.04 
   0   2  -2    0.09    0.05 
   1  -2   2    0.28    0.12 
   1  -2   2    0.37    0.11 
  -1  -2  -2    0.28    0.14 
  -1  -2  -2    0.19    0.08 
  -1   2  -2    0.28    0.11 
  -1   2  -2    0.22    0.11 
  -1   2  -2    0.19    0.12 
   2  -2   2    2.28    0.26 
   2  -2   2    2.27    0.22 
  -2  -2  -2    2.14    0.20 
  -2  -2  -2    2.25    0.28 
   2  -2   2    2.11    0.23 
  -2   2  -2    2.48    0.29 
  -2   2  -2    1.70    0.23 
  -2   2  -2    1.80    0.22 
  -3  -2  -2    4.13    0.32 
  -3  -2  -2    5.02    0.37 
   3  -2   2    4.61    0.43 
   3  -2   2    4.99    0.50 
  -3  -2  -2    5.16    0.51 
   3  -2   2    5.22    0.42 
   3  -2   2    5.75    0.38 
  -3  -2  -2    4.58    0.36 
  -3   2  -2    5.43    0.36 
  -3   2  -2    5.39    0.37 
   3   2   2    5.29    0.53 
  -3   2  -2    5.32    0.37 
   3   2   2    4.48    0.35 
  -3   2  -2    6.02    0.42 
  -3   2  -2    4.54    0.32 
   3   2   2    5.20    0.49 
   3   2   2    4.45    0.45 
  -3   2  -2    4.41    0.43 
  -3   2  -2    5.80    0.51 
  -4  -2  -2    3.73    0.38 
  -4  -2  -2    3.58    0.49 
   4  -2   2    3.86    0.49 
   4  -2   2    4.65    0.42 
   4  -2   2    3.34    0.41 
   4  -2   2    5.06    0.55 
  -4  -2  -2    4.54    0.40 
  -4   2  -2    3.87    0.48 
  -4   2  -2    3.91    0.41 
   4   2   2    3.74    0.41 
   4   2   2    3.32    0.44 
   4   2   2    4.03    0.38 
   5  -2   2    4.55    0.45 
   5  -2   2    5.84    0.44 
   5  -2   2    6.02    0.40 
   5   2   2    5.70    0.40 
   5   2   2    5.11    0.47 
   5   2   2    5.56    0.42 
   5  -3  -2    0.87    0.20 
   5  -3  -2    0.55    0.33 
   5  -3  -2    0.51    0.25 
   5   3  -2    0.91    0.21 
   5   3  -2    0.94    0.20 
   4  -3  -2   20.01    1.04 
   4  -3  -2   18.47    1.10 
  -4  -3   2   20.32    0.95 
   4  -3  -2   19.20    1.01 
  -4  -3   2   19.49    0.90 
   4  -3  -2   19.20    0.94 
  -4  -3   2   17.37    1.07 
   4   3  -2   18.30    0.99 
   4   3  -2   18.16    1.01 
   4   3  -2   18.74    0.92 
  -4   3   2   18.20    1.06 
  -4   3   2   21.11    1.02 
  -3  -3   2    2.96    0.30 
  -3  -3   2    3.17    0.40 
   3  -3  -2    3.18    0.30 
   3  -3  -2    3.25    0.37 
   3  -3  -2    3.50    0.38 
   3  -3  -2    3.79    0.37 
  -3  -3   2    3.20    0.30 
  -3   3   2    3.05    0.29 
  -3   3   2    3.19    0.37 
   3   3  -2    3.59    0.39 
  -3   3   2    3.50    0.36 
  -3   3   2    2.93    0.29 
   3   3  -2    2.66    0.28 
  -3   3   2    3.03    0.27 
   2  -3  -2   -0.01    0.11 
   2  -3  -2    0.10    0.12 
   2  -3  -2    0.20    0.10 
  -2  -3   2    0.08    0.16 
  -2   3   2    0.09    0.09 
  -2   3   2   -0.01    0.15 
  -2   3   2   -0.13    0.11 
  -2   3   2   -0.02    0.12 
   1  -3  -2    0.26    0.11 
  -1  -3   2    0.23    0.13 
   1  -3  -2    0.41    0.12 
  -1   3   2    0.18    0.12 
  -1   3   2    0.23    0.11 
  -1   3   2    0.38    0.13 
   0  -3  -2   11.64    0.50 
   0  -3  -2   11.99    0.49 
   0   3  -2   12.51    0.50 
   1  -3   2    2.57    0.22 
   1  -3   2    2.63    0.21 
  -1  -3  -2    2.06    0.22 
  -1  -3  -2    2.84    0.27 
  -1   3  -2    2.63    0.20 
  -1   3  -2    1.71    0.21 
  -1   3  -2    2.43    0.21 
   2  -3   2    0.68    0.18 
  -2  -3  -2    0.79    0.21 
   2  -3   2    0.90    0.19 
   2   3   2    0.52    0.28 
  -2   3  -2    0.90    0.25 
  -2   3  -2    0.96    0.21 
  -2   3  -2    0.81    0.19 
  -2   3  -2    0.96    0.19 
   3  -3   2   21.55    1.03 
  -3  -3  -2   20.74    0.94 
  -3  -3  -2   19.66    0.97 
  -3  -3  -2   19.19    1.04 
  -3  -3  -2   18.94    0.88 
  -3  -3  -2   20.78    0.97 
   3  -3   2   22.42    0.95 
   3  -3   2   21.55    1.07 
   3  -3   2   22.08    1.05 
  -3   3  -2   21.31    0.95 
  -3   3  -2   20.97    1.06 
  -3   3  -2   21.61    0.96 
  -3   3  -2   19.82    0.90 
   3   3   2   19.50    0.93 
  -3   3  -2   21.23    1.02 
  -3   3  -2   20.66    1.03 
  -3   3  -2   22.71    0.98 
   3   3   2   16.31    1.22 
   3   3   2   21.34    1.05 
  -4  -3  -2    1.19    0.33 
  -4  -3  -2    1.46    0.25 
   4  -3   2    1.10    0.28 
  -4  -3  -2    2.07    0.25 
   4  -3   2    1.36    0.31 
   4  -3   2    1.59    0.26 
   4  -3   2    2.11    0.39 
  -4   3  -2    1.76    0.29 
  -4   3  -2    1.66    0.34 
   4   3   2    1.77    0.27 
   4   3   2    1.79    0.33 
   4   3   2    1.70    0.30 
   5  -3   2    0.10    0.14 
   5  -3   2    0.04    0.16 
   5  -3   2    0.04    0.17 
   5   3   2   -0.02    0.16 
   5   3   2   -0.17    0.25 
   5   3   2    0.17    0.14 
   5  -4  -2    0.24    0.17 
   5  -4  -2    0.64    0.23 
   5  -4  -2    0.58    0.26 
   5   4  -2   -0.11    0.21 
   5   4  -2    0.82    0.19 
  -4  -4   2    4.74    0.39 
  -4  -4   2    4.99    0.40 
   4  -4  -2    4.15    0.53 
   4  -4  -2    4.50    0.46 
   4  -4  -2    5.17    0.53 
  -4  -4   2    4.06    0.52 
   4  -4  -2    4.30    0.42 
  -4   4   2    4.95    0.54 
  -4   4   2    3.91    0.42 
   4   4  -2    3.87    0.44 
   4   4  -2    4.18    0.42 
   4   4  -2    3.72    0.37 
   3  -4  -2    0.18    0.25 
  -3  -4   2    0.55    0.22 
   3  -4  -2    0.60    0.21 
  -3  -4   2    0.56    0.24 
   3  -4  -2    0.66    0.22 
   3  -4  -2    0.63    0.16 
   3  -4  -2    0.55    0.21 
  -3  -4   2    0.52    0.17 
   3   4  -2    0.45    0.15 
  -3   4   2    0.49    0.17 
  -3   4   2    0.50    0.20 
   3   4  -2    0.43    0.20 
  -3   4   2    0.31    0.21 
  -3   4   2    0.58    0.18 
  -3   4   2    0.72    0.16 
   2  -4  -2    2.32    0.25 
   2  -4  -2    2.48    0.27 
  -2  -4   2    2.34    0.30 
  -2   4   2    2.33    0.30 
  -2   4   2    2.48    0.30 
  -2   4   2    2.11    0.25 
   1  -4  -2   16.49    0.72 
   1  -4  -2   15.68    0.70 
  -1  -4   2   15.18    0.71 
  -1   4   2   15.97    0.71 
  -1   4   2   15.46    0.74 
  -1   4   2   15.51    0.69 
   0  -4  -2   11.65    0.52 
   0  -4  -2   12.45    0.51 
   0   4  -2   12.75    0.53 
   0   4   2   12.55    0.54 
   1  -4   2   35.39    1.46 
   1  -4   2   37.42    1.47 
  -1  -4  -2   36.25    1.48 
  -1  -4  -2   36.28    1.50 
  -1   4  -2   36.65    1.51 
  -1   4  -2   37.58    1.48 
   2  -4   2    5.39    0.39 
  -2  -4  -2    5.00    0.41 
   2  -4   2    5.72    0.34 
   2  -4   2    5.49    0.39 
  -2   4  -2    5.51    0.40 
  -2   4  -2    6.03    0.40 
  -2   4  -2    6.06    0.45 
  -3  -4  -2    1.98    0.23 
   3  -4   2    1.84    0.33 
  -3  -4  -2    1.67    0.32 
  -3  -4  -2    2.16    0.27 
   3  -4   2    2.30    0.26 
   3  -4   2    2.59    0.37 
   3  -4   2    2.53    0.33 
   3  -4   2    2.66    0.37 
  -3  -4  -2    2.35    0.22 
   3   4   2    2.34    0.26 
  -3   4  -2    2.29    0.23 
  -3   4  -2    2.87    0.33 
  -3   4  -2    2.23    0.34 
  -3   4  -2    2.72    0.32 
  -3   4  -2    2.97    0.28 
  -3   4  -2    2.00    0.33 
   4  -4   2   -0.20    0.40 
   4  -4   2   -0.07    0.17 
   4  -4   2    0.31    0.20 
  -4  -4  -2    0.18    0.16 
   4  -4   2    0.45    0.24 
  -4  -4  -2   -0.25    0.21 
   4  -4   2    0.01    0.14 
  -4  -4  -2   -0.04    0.15 
   4   4   2   -0.04    0.15 
   4   4   2   -0.05    0.21 
   4   4   2    0.27    0.23 
  -4   4  -2    0.06    0.27 
  -4   4  -2   -0.07    0.16 
   5  -4   2    3.97    0.40 
   5  -4   2    5.28    0.37 
   5   4   2    5.31    0.40 
   5   4   2    5.22    0.37 
  -5   4  -2    4.51    0.36 
   5   4   2    4.52    0.44 
   5  -5  -2    0.81    0.26 
   5  -5  -2    1.06    0.21 
   5  -5  -2    1.28    0.29 
  -4  -5   2    1.49    0.34 
   4  -5  -2    0.96    0.21 
  -4  -5   2    0.99    0.23 
  -4  -5   2    1.09    0.21 
   4  -5  -2    1.05    0.25 
   4  -5  -2    0.86    0.29 
   4  -5  -2    0.68    0.31 
   4   5  -2    0.73    0.19 
  -4   5   2    0.63    0.22 
   4   5  -2    0.93    0.33 
  -4   5   2    1.95    0.37 
  -3  -5   2    5.03    0.42 
   3  -5  -2    4.67    0.49 
   3  -5  -2    4.96    0.51 
  -3  -5   2    5.24    0.39 
   3  -5  -2    5.62    0.49 
  -3  -5   2    5.01    0.38 
  -3  -5   2    5.31    0.53 
   3  -5  -2    5.54    0.52 
   3  -5  -2    4.58    0.36 
  -3   5   2    4.31    0.42 
  -3   5   2    4.95    0.54 
  -3   5   2    6.03    0.56 
  -3   5   2    4.67    0.33 
  -3   5   2    5.32    0.42 
   3   5  -2    4.50    0.37 
   2  -5  -2    2.88    0.25 
   2  -5  -2    2.80    0.30 
  -2  -5   2    3.98    0.40 
   2  -5  -2    3.03    0.32 
  -2   5   2    2.19    0.30 
  -2   5   2    3.00    0.32 
  -2   5   2    2.61    0.31 
  -2   5   2    2.68    0.22 
  -2   5   2    2.90    0.29 
  -1  -5   2   11.29    0.55 
   1  -5  -2   10.45    0.52 
   1  -5  -2   11.15    0.54 
  -1   5   2   10.75    0.58 
  -1   5   2   10.73    0.62 
   0  -5   2   16.08    0.71 
   0  -5  -2   16.71    0.66 
   0  -5  -2   16.29    0.71 
   0   5  -2   16.37    0.70 
   0   5   2   16.52    0.71 
   1  -5   2    0.29    0.12 
   1  -5   2    0.19    0.10 
  -1  -5  -2    0.29    0.14 
  -1  -5  -2    0.27    0.14 
  -1   5  -2    0.18    0.12 
  -1   5  -2    0.11    0.12 
   2  -5   2    4.31    0.29 
   2  -5   2    4.16    0.34 
  -2  -5  -2    4.51    0.41 
   2  -5   2    4.41    0.35 
  -2   5  -2    4.07    0.34 
  -2   5  -2    3.93    0.32 
  -2   5  -2    4.18    0.38 
  -2   5  -2    4.03    0.26 
  -2   5  -2    3.68    0.37 
  -3  -5  -2    8.52    0.54 
   3  -5   2    8.22    0.57 
   3  -5   2    7.00    0.57 
  -3  -5  -2    7.66    0.52 
   3  -5   2    8.13    0.56 
  -3  -5  -2    8.23    0.41 
  -3  -5  -2    9.41    0.63 
  -3  -5  -2    8.40    0.52 
   3  -5   2    8.44    0.60 
   3  -5   2    8.77    0.49 
  -3   5  -2    7.89    0.54 
  -3   5  -2    8.40    0.63 
  -3   5  -2    7.75    0.45 
  -3   5  -2    7.93    0.54 
  -3   5  -2    8.96    0.57 
   3   5   2    7.44    0.47 
   4  -5   2    2.73    0.40 
   4  -5   2    3.41    0.57 
  -4  -5  -2    2.84    0.44 
   4  -5   2    2.55    0.31 
  -4  -5  -2    2.82    0.33 
   4  -5   2    2.81    0.37 
   4  -5   2    2.53    0.42 
   4   5   2    2.48    0.30 
   4   5   2    2.31    0.50 
  -4   5  -2    2.77    0.36 
   4   5   2    2.72    0.35 
  -4   5  -2    1.99    0.38 
   5  -5   2    0.77    0.27 
   5  -5   2    0.48    0.17 
   5  -5   2    0.65    0.18 
  -5  -5  -2    0.86    0.17 
   5   5   2    0.68    0.18 
  -5   5  -2    0.59    0.17 
   5   5   2    0.90    0.23 
   5  -6  -2    0.35    0.17 
   5  -6  -2    0.52    0.17 
  -5  -6   2    0.24    0.12 
   5   6  -2    0.30    0.14 
  -4  -6   2   38.28    1.92 
   4  -6  -2   43.71    1.87 
   4  -6  -2   43.26    1.79 
   4  -6  -2   41.93    1.88 
  -4  -6   2   42.85    1.79 
   4  -6  -2   38.48    1.93 
  -4   6   2   43.07    1.87 
  -4   6   2   39.98    1.89 
   4   6  -2   41.80    1.76 
   4   6  -2   43.14    1.87 
  -3  -6   2    0.51    0.18 
   3  -6  -2    0.17    0.17 
  -3  -6   2    0.26    0.18 
   3  -6  -2    0.20    0.22 
  -3  -6   2    0.50    0.24 
  -3  -6   2   -0.03    0.15 
   3  -6  -2    0.25    0.18 
   3  -6  -2    0.01    0.15 
   3  -6  -2    0.08    0.11 
  -3   6   2    0.38    0.18 
  -3   6   2    0.32    0.35 
  -3   6   2    0.49    0.24 
   3   6  -2   -0.07    0.14 
  -3   6   2    0.24    0.19 
  -3   6   2    0.32    0.13 
  -2  -6   2   14.20    0.73 
   2  -6  -2   14.53    0.79 
   2  -6  -2   14.30    0.70 
   2  -6  -2   13.81    0.64 
  -2   6   2   12.72    0.68 
  -2   6   2   13.48    0.78 
  -2   6   2   13.55    0.69 
  -2   6   2   13.22    0.70 
  -2   6   2   12.30    0.61 
   1  -6  -2   28.90    1.37 
   1  -6  -2   34.29    1.37 
  -1  -6   2   33.96    1.38 
  -1   6   2   35.91    1.41 
  -1   6   2   34.80    1.48 
   0  -6   2    2.95    0.24 
   0  -6  -2    3.36    0.24 
   0   6   2    3.14    0.25 
   0   6  -2    2.80    0.23 
   0   6   2    2.20    0.24 
  -1  -6  -2    0.19    0.12 
   1  -6   2   -0.04    0.10 
  -1  -6  -2    0.36    0.15 
  -1   6  -2    0.10    0.13 
  -1   6  -2   -0.27    0.16 
   2  -6   2   -0.12    0.12 
  -2  -6  -2    0.21    0.17 
   2  -6   2    0.02    0.10 
   2  -6   2    0.00    0.12 
  -2   6  -2   -0.04    0.13 
  -2   6  -2    0.16    0.17 
  -2   6  -2   -0.11    0.08 
  -2   6  -2   -0.09    0.11 
  -2   6  -2   -0.10    0.14 
   3  -6   2    1.71    0.24 
  -3  -6  -2    1.50    0.26 
  -3  -6  -2    0.94    0.21 
   3  -6   2    1.43    0.30 
  -3  -6  -2    1.35    0.33 
   3  -6   2    1.04    0.26 
   3  -6   2    1.26    0.26 
   3  -6   2    2.08    0.30 
  -3   6  -2    1.71    0.21 
   3   6   2    1.46    0.22 
  -3   6  -2    1.38    0.26 
  -3   6  -2    1.57    0.28 
  -3   6  -2    1.81    0.33 
  -3   6  -2    1.43    0.34 
  -4  -6  -2    2.64    0.42 
   4  -6   2    1.20    0.32 
   4  -6   2    1.15    0.26 
  -4  -6  -2    1.17    0.24 
   4  -6   2    1.57    0.26 
  -4  -6  -2    0.17    0.23 
   4  -6   2    1.41    0.29 
   4  -6   2    0.97    0.39 
   4   6   2    2.51    0.38 
   4   6   2    0.74    0.29 
   4   6   2    1.27    0.23 
  -4   6  -2    1.27    0.28 
   5  -6   2    8.20    0.55 
   5  -6   2   10.03    0.55 
  -5  -6  -2    8.68    0.48 
   5   6   2    9.47    0.69 
  -5   6  -2    8.37    0.55 
   5  -7  -2    0.52    0.17 
  -5  -7   2    0.56    0.13 
   5   7  -2    0.69    0.16 
  -4  -7   2   -0.12    0.14 
   4  -7  -2    0.02    0.25 
   4  -7  -2   -0.02    0.18 
   4  -7  -2    0.12    0.19 
  -4  -7   2    0.19    0.27 
   4  -7  -2    0.51    0.25 
   4  -7  -2   -0.12    0.16 
  -4  -7   2    0.41    0.25 
  -4   7   2    0.07    0.18 
   4   7  -2   -0.21    0.21 
   4   7  -2    0.12    0.15 
  -4   7   2   -0.35    0.13 
   3  -7  -2    0.84    0.26 
  -3  -7   2    0.73    0.21 
   3  -7  -2    0.78    0.21 
   3  -7  -2    0.82    0.25 
   3  -7  -2    0.36    0.19 
  -3  -7   2    0.89    0.28 
  -3  -7   2    1.25    0.21 
   3  -7  -2    0.71    0.18 
  -3   7   2    0.47    0.24 
  -3   7   2    0.72    0.22 
   3   7  -2    0.84    0.19 
  -3   7   2    0.59    0.26 
  -3   7   2    0.57    0.21 
  -3   7   2    1.01    0.24 
   2  -7  -2    1.84    0.24 
  -2  -7   2    1.99    0.24 
   2  -7  -2    1.85    0.27 
   2  -7  -2    1.85    0.22 
   2  -7  -2    1.96    0.27 
  -2  -7   2    2.29    0.31 
  -2   7   2    1.85    0.28 
  -2   7   2    2.35    0.29 
  -2   7   2    1.52    0.28 
  -2   7   2    2.14    0.22 
  -2   7   2    2.00    0.21 
  -2   7   2    1.77    0.23 
  -1  -7   2   10.46    0.54 
   1  -7  -2   10.77    0.53 
   1  -7  -2    9.56    0.52 
  -1   7   2   10.71    0.57 
  -1   7   2   10.82    0.61 
   0  -7   2    0.01    0.09 
   0  -7  -2    0.19    0.11 
   0   7  -2    0.17    0.12 
   0   7   2    0.10    0.12 
   0   7   2    0.04    0.12 
  -1  -7  -2   -0.05    0.12 
  -1  -7  -2    0.17    0.13 
   1  -7   2    0.06    0.09 
   1  -7   2    0.01    0.10 
  -1   7  -2    0.24    0.13 
  -1   7  -2   -0.01    0.12 
  -1   7  -2    0.17    0.09 
  -1   7  -2    0.07    0.12 
  -2  -7  -2   12.42    0.67 
   2  -7   2   13.04    0.68 
  -2  -7  -2   13.01    0.69 
   2  -7   2   12.31    0.60 
  -2  -7  -2   12.53    0.64 
   2  -7   2   10.61    0.69 
   2  -7   2   13.03    0.67 
   2  -7   2   11.50    0.65 
  -2   7  -2   12.91    0.76 
  -2   7  -2   13.38    0.67 
  -2   7  -2   12.38    0.59 
   2   7   2   12.15    0.59 
  -2   7  -2   11.96    0.68 
  -2   7  -2   11.24    0.60 
  -3  -7  -2    0.06    0.16 
  -3  -7  -2    0.40    0.17 
   3  -7   2   -0.14    0.15 
   3  -7   2    0.07    0.13 
   3  -7   2   -0.09    0.15 
   3  -7   2    0.23    0.17 
   3  -7   2    0.21    0.18 
  -3  -7  -2    0.26    0.22 
   3   7   2    0.04    0.14 
  -3   7  -2    0.00    0.16 
  -3   7  -2    0.06    0.13 
  -3   7  -2    0.19    0.24 
  -3   7  -2    0.00    0.13 
  -3   7  -2   -0.02    0.14 
  -3   7  -2   -0.05    0.19 
   4  -7   2    5.02    0.51 
  -4  -7  -2    5.63    0.44 
   4  -7   2    4.98    0.48 
   4  -7   2    7.01    0.62 
   4  -7   2    5.04    0.41 
   4  -7   2    5.10    0.91 
  -4  -7  -2    5.02    0.56 
  -4   7  -2    5.05    0.37 
  -4   7  -2    5.71    0.48 
   4   7   2    5.33    0.41 
   4   7   2    6.29    0.59 
   5  -7   2   -0.05    0.13 
  -5  -7  -2    0.12    0.12 
  -5   7  -2   -0.21    0.12 
   5   7   2    0.12    0.12 
  -5  -8   2   -0.03    0.10 
   5  -8  -2   -0.08    0.12 
   5   8  -2    0.14    0.12 
   4  -8  -2    0.97    0.28 
   4  -8  -2    0.87    0.24 
  -4  -8   2    1.09    0.23 
   4  -8  -2    0.85    0.28 
   4  -8  -2    0.96    0.22 
  -4  -8   2    1.26    0.30 
   4  -8  -2    0.63    0.25 
   4   8  -2    1.14    0.20 
  -4   8   2    0.64    0.21 
  -4   8   2    0.70    0.19 
   4   8  -2    0.90    0.27 
  -3  -8   2    0.88    0.23 
  -3  -8   2    0.59    0.30 
   3  -8  -2    0.87    0.23 
  -3  -8   2    0.40    0.20 
   3  -8  -2    0.45    0.21 
  -3  -8   2    0.85    0.20 
   3  -8  -2    0.60    0.20 
   3  -8  -2    0.64    0.25 
   3  -8  -2    0.62    0.22 
  -3   8   2    0.74    0.17 
   3   8  -2    0.77    0.18 
  -3   8   2    0.36    0.22 
  -3   8   2    0.46    0.23 
  -3   8   2    0.98    0.29 
  -3   8   2    0.73    0.24 
   2  -8  -2   20.90    1.02 
  -2  -8   2   21.69    1.02 
   2  -8  -2   23.56    1.07 
   2  -8  -2   21.99    0.98 
   2  -8  -2   21.45    1.05 
   2  -8  -2   22.11    1.05 
  -2  -8   2   21.79    1.01 
  -2  -8   2   23.32    1.06 
  -2   8   2   22.24    0.98 
  -2   8   2   22.56    1.16 
  -2   8   2   22.30    0.98 
  -2   8   2   21.92    1.07 
  -2   8   2   21.90    1.03 
   1  -8  -2   29.22    1.28 
  -1  -8   2   32.29    1.31 
   1  -8  -2   31.48    1.30 
   1  -8  -2   31.55    1.34 
  -1   8   2   31.88    1.27 
   1   8  -2   32.59    1.25 
  -1   8   2   29.12    1.30 
  -1   8   2   30.92    1.36 
  -1   8   2   31.84    1.41 
   0  -8  -2   -0.14    0.08 
   0   8   2    0.14    0.13 
   0   8  -2    0.16    0.14 
   0   8   2    0.11    0.15 
  -1  -8  -2   39.03    1.52 
   1  -8   2   36.50    1.46 
   1  -8   2   33.96    1.51 
  -1  -8  -2   38.53    1.50 
  -1   8  -2   33.44    1.49 
  -1   8  -2   35.47    1.53 
  -1   8  -2   36.39    1.58 
  -1   8  -2   34.65    1.44 
  -2  -8  -2    1.18    0.20 
   2  -8   2    1.27    0.24 
   2  -8   2    0.86    0.19 
   2  -8   2    1.56    0.34 
   2  -8   2    0.94    0.21 
  -2  -8  -2    1.09    0.24 
  -2  -8  -2    1.30    0.30 
   2  -8   2    0.69    0.16 
   2  -8   2    1.11    0.22 
  -2   8  -2    0.87    0.25 
  -2   8  -2    0.98    0.17 
  -2   8  -2    1.06    0.22 
   2   8   2    0.84    0.19 
  -2   8  -2    0.87    0.16 
  -2   8  -2    0.98    0.23 
   3  -8   2    1.67    0.31 
  -3  -8  -2    2.04    0.28 
  -3  -8  -2    1.99    0.38 
   3  -8   2    1.94    0.32 
  -3  -8  -2    2.13    0.30 
   3  -8   2    1.99    0.26 
   3  -8   2    1.50    0.27 
   3  -8   2    1.64    0.30 
  -3   8  -2    1.42    0.19 
  -3   8  -2    1.67    0.32 
  -3   8  -2    1.78    0.30 
   3   8   2    2.27    0.27 
  -3   8  -2    1.43    0.37 
  -3   8  -2    1.83    0.25 
   4  -8   2    3.69    0.44 
   4  -8   2    4.19    0.43 
   4  -8   2    3.46    0.42 
  -4  -8  -2    4.04    0.38 
   4  -8   2    3.39    0.45 
  -4  -8  -2    3.56    0.46 
  -4  -8  -2    3.57    0.35 
  -4   8  -2    3.62    0.37 
  -4   8  -2    3.74    0.31 
   4   8   2    3.66    0.35 
  -4   8  -2    3.65    0.43 
   4   8   2    4.90    0.50 
  -5  -8  -2    1.43    0.18 
   5  -8   2    1.47    0.21 
   5   8   2    1.49    0.19 
  -5   8  -2    1.26    0.20 
   5  -9  -2   13.02    0.64 
  -5  -9   2   13.41    0.59 
   4  -9  -2    1.45    0.28 
  -4  -9   2    0.93    0.28 
  -4  -9   2    1.33    0.24 
   4  -9  -2    1.01    0.29 
   4  -9  -2    1.22    0.29 
   4  -9  -2    1.28    0.28 
  -4   9   2    0.98    0.24 
  -4   9   2    1.30    0.20 
   4   9  -2    1.30    0.30 
   4   9  -2    1.39    0.22 
  -3  -9   2    1.73    0.27 
   3  -9  -2    2.05    0.34 
  -3  -9   2    1.90    0.36 
   3  -9  -2    2.10    0.36 
   3  -9  -2    1.62    0.28 
   3  -9  -2    2.10    0.27 
  -3  -9   2    1.66    0.29 
   3  -9  -2    1.80    0.32 
   3   9  -2    1.19    0.32 
  -3   9   2    2.30    0.35 
  -3   9   2    1.95    0.25 
  -3   9   2    1.75    0.39 
  -3   9   2    1.73    0.33 
   2  -9  -2    8.24    0.54 
   2  -9  -2    7.37    0.77 
  -2  -9   2    8.40    0.50 
  -2  -9   2    8.15    0.51 
   2  -9  -2    8.55    0.54 
   2  -9  -2    6.91    0.45 
   2  -9  -2    9.09    0.57 
  -2  -9   2    8.72    0.56 
  -2  -9   2    7.98    0.51 
   2  -9  -2    7.67    0.52 
   2  -9  -2    7.98    0.51 
  -2   9   2    8.12    0.52 
  -2   9   2    8.00    0.63 
  -2   9   2    8.15    0.47 
  -2   9   2    8.27    0.53 
  -2   9   2    7.53    0.55 
  -2   9   2    8.24    0.45 
   1  -9  -2    0.99    0.17 
   1  -9  -2    0.80    0.17 
  -1  -9   2    1.18    0.20 
  -1   9   2    0.65    0.21 
  -1   9   2    1.22    0.17 
  -1   9   2    1.06    0.18 
   1   9  -2    1.54    0.17 
  -1   9   2    1.24    0.26 
   0  -9   2   10.18    0.51 
   0  -9  -2    7.12    0.48 
   0   9   2    7.53    0.41 
   0   9   2    8.74    0.51 
   0   9  -2   10.62    0.53 
   0   9   2    7.77    0.52 
   0   9  -2    8.86    0.55 
  -1  -9  -2    2.85    0.28 
   1  -9   2    2.16    0.28 
   1  -9   2    3.07    0.24 
  -1   9  -2    3.14    0.35 
  -1   9  -2    2.25    0.26 
  -1   9  -2    2.92    0.23 
  -2  -9  -2   10.98    0.65 
  -2  -9  -2   10.34    0.64 
  -2  -9  -2   10.42    0.61 
   2  -9   2   12.16    0.68 
   2  -9   2   12.14    0.65 
   2  -9   2   11.43    0.67 
   2  -9   2   12.47    0.69 
   2  -9   2   12.27    0.66 
  -2  -9  -2   10.95    0.67 
  -2   9  -2   12.56    0.67 
  -2   9  -2   12.45    0.72 
  -2   9  -2   12.25    0.59 
  -2   9  -2   12.41    0.62 
  -2   9  -2   12.98    0.88 
   2   9   2   10.89    0.61 
   3  -9   2    1.69    0.30 
   3  -9   2    2.12    0.36 
  -3  -9  -2    1.57    0.27 
   3  -9   2    1.38    0.28 
   3  -9   2    0.84    0.21 
  -3  -9  -2    1.24    0.31 
   3  -9   2    1.47    0.27 
  -3  -9  -2    1.19    0.24 
  -3   9  -2    1.67    0.37 
  -3   9  -2    1.34    0.22 
  -3   9  -2    1.44    0.19 
  -3   9  -2    1.59    0.29 
   3   9   2    1.29    0.22 
  -3   9  -2    1.67    0.31 
  -4  -9  -2    5.65    0.44 
   4  -9   2    5.97    0.54 
   4  -9   2    4.72    0.53 
   4  -9   2    6.17    0.48 
   4  -9   2    5.59    0.51 
  -4  -9  -2    5.55    0.44 
  -4  -9  -2    5.86    0.59 
  -4   9  -2    5.45    0.37 
   4   9   2    5.72    0.41 
  -4   9  -2    5.58    0.46 
  -4   9  -2    5.71    0.48 
   4   9   2    5.86    0.55 
   5  -9   2    9.42    0.47 
  -5  -9  -2    9.52    0.45 
  -5   9  -2    8.64    0.47 
   5   9   2    8.03    0.45 
   5 -10  -2    3.38    0.25 
  -5 -10   2    2.83    0.19 
   4 -10  -2   -0.04    0.19 
  -4 -10   2    0.27    0.14 
   4 -10  -2    0.17    0.19 
  -4 -10   2    0.00    0.15 
   4 -10  -2   -0.02    0.18 
   4 -10  -2   -0.14    0.16 
  -4 -10   2   -0.11    0.19 
   4  10  -2    0.06    0.16 
  -4  10   2    0.18    0.18 
   4  10  -2    0.01    0.22 
  -4  10   2    0.02    0.19 
   3 -10  -2    0.38    0.21 
   3 -10  -2    0.23    0.18 
   3 -10  -2    0.22    0.20 
  -3 -10   2    0.64    0.27 
  -3 -10   2    0.55    0.21 
  -3 -10   2    0.44    0.19 
  -3 -10   2   -0.04    0.12 
   3 -10  -2    0.27    0.23 
  -3  10   2    0.13    0.19 
  -3  10   2    0.28    0.26 
  -3  10   2    0.23    0.19 
  -3  10   2    0.38    0.16 
  -2 -10   2   24.44    1.18 
  -2 -10   2   26.65    1.23 
   2 -10  -2   27.46    1.28 
  -2 -10   2   27.20    1.25 
   2 -10  -2   28.08    1.28 
  -2 -10   2   26.76    1.21 
   2 -10  -2   27.30    1.22 
   2 -10  -2   27.16    1.24 
  -2 -10   2   25.96    1.21 
   2 -10  -2   26.07    1.24 
  -2  10   2   28.71    1.42 
  -2  10   2   27.02    1.16 
  -2  10   2   27.03    1.18 
  -2  10   2   26.69    1.30 
  -2  10   2   27.00    1.24 
   1 -10  -2    5.56    0.43 
   1 -10  -2    5.76    0.41 
  -1 -10   2    4.64    0.37 
   1 -10  -2    4.65    0.37 
  -1 -10   2    5.05    0.38 
  -1 -10   2    4.75    0.37 
  -1 -10   2    5.03    0.41 
   1 -10  -2    5.53    0.34 
  -1  10   2    4.78    0.36 
   1  10  -2    5.75    0.34 
  -1  10   2    4.78    0.36 
  -1  10   2    5.21    0.50 
  -1  10   2    4.72    0.32 
  -1  10   2    5.15    0.46 
   0 -10   2    0.31    0.16 
   0  10   2    0.41    0.11 
   0  10  -2    0.50    0.17 
   0  10   2    0.41    0.17 
   0  10  -2    0.75    0.19 
   1 -10   2    1.79    0.25 
  -1 -10  -2    1.82    0.25 
   1 -10   2    2.75    0.30 
  -1 -10  -2    2.45    0.28 
   1 -10   2    2.10    0.28 
  -1 -10  -2    1.96    0.24 
   1 -10   2    2.36    0.27 
  -1  10  -2    1.64    0.30 
   1  10   2    1.84    0.19 
  -1  10  -2    1.95    0.24 
  -1  10  -2    2.35    0.35 
   1  10   2    2.35    0.25 
  -1  10  -2    2.05    0.21 
  -2 -10  -2    0.64    0.18 
   2 -10   2    0.96    0.23 
  -2 -10  -2    0.65    0.22 
   2 -10   2    0.93    0.19 
   2 -10   2    0.83    0.24 
  -2 -10  -2    0.49    0.18 
   2 -10   2    0.72    0.19 
   2 -10   2    0.90    0.21 
  -2 -10  -2    0.62    0.18 
  -2  10  -2    1.18    0.22 
  -2  10  -2    0.91    0.16 
   2  10   2    0.60    0.21 
  -2  10  -2    0.69    0.23 
  -2  10  -2    1.22    0.20 
  -2  10  -2    0.92    0.28 
   2  10   2    0.42    0.18 
   3 -10   2    0.74    0.24 
  -3 -10  -2    0.61    0.20 
   3 -10   2    0.75    0.25 
   3 -10   2    0.98    0.25 
  -3 -10  -2    1.04    0.25 
   3 -10   2    0.79    0.21 
  -3 -10  -2    0.62    0.26 
  -3  10  -2    0.75    0.19 
   3  10   2    0.76    0.20 
  -3  10  -2    0.66    0.16 
  -3  10  -2    0.93    0.32 
  -3  10  -2    0.94    0.25 
  -3  10  -2    0.64    0.27 
   4 -10   2   -0.05    0.16 
  -4 -10  -2    0.20    0.18 
   4 -10   2    0.03    0.19 
  -4 -10  -2    0.23    0.15 
   4 -10   2    0.36    0.22 
   4 -10   2    0.26    0.19 
   4  10   2   -0.02    0.15 
  -4  10  -2   -0.39    0.18 
   4  10   2    0.70    0.36 
  -4  10  -2    0.21    0.13 
  -4  10  -2   -0.10    0.15 
   5 -10   2    0.04    0.10 
  -5 -10  -2    0.11    0.08 
   4 -11  -2    0.56    0.24 
   4 -11  -2    1.10    0.26 
  -4 -11   2    0.76    0.19 
   4 -11  -2    1.13    0.22 
   4 -11  -2    0.78    0.24 
  -4  11   2    0.71    0.26 
  -4  11   2    0.82    0.21 
   4  11  -2    1.12    0.20 
   3 -11  -2    0.65    0.22 
   3 -11  -2    1.22    0.27 
   3 -11  -2    0.96    0.26 
  -3 -11   2    0.63    0.26 
   3 -11  -2    1.10    0.27 
  -3 -11   2    0.21    0.16 
  -3 -11   2    1.08    0.25 
  -3 -11   2    0.68    0.21 
  -3  11   2    1.00    0.25 
  -3  11   2    0.96    0.35 
  -3  11   2    0.85    0.28 
  -3  11   2    0.54    0.17 
   2 -11  -2    0.51    0.22 
   2 -11  -2    0.21    0.15 
  -2 -11   2    0.30    0.16 
  -2 -11   2    0.45    0.25 
  -2 -11   2    0.16    0.15 
   2 -11  -2    0.44    0.17 
  -2 -11   2    0.43    0.21 
   2 -11  -2    0.39    0.17 
  -2 -11   2    0.43    0.25 
  -2  11   2    0.41    0.14 
  -2  11   2    0.30    0.19 
  -2  11   2    0.19    0.17 
  -2  11   2    0.49    0.25 
  -2  11   2    0.23    0.25 
  -1 -11   2    5.60    0.40 
  -1 -11   2    4.94    0.38 
   1 -11  -2    4.91    0.43 
  -1 -11   2    5.11    0.40 
   1 -11  -2    4.71    0.38 
   1 -11  -2    5.17    0.41 
   1 -11  -2    4.71    0.38 
   1 -11  -2    4.72    0.41 
  -1 -11   2    5.13    0.38 
  -1  11   2    4.51    0.36 
  -1  11   2    4.95    0.36 
  -1  11   2    5.09    0.53 
  -1  11   2    5.60    0.65 
   1  11  -2    5.72    0.37 
  -1  11   2    5.30    0.34 
   0 -11  -2    0.37    0.19 
   0 -11  -2    0.17    0.23 
   0 -11   2    0.38    0.14 
   0 -11  -2    0.46    0.27 
   0 -11  -2    0.29    0.15 
   0 -11   2    0.21    0.14 
   0 -11   2    0.23    0.16 
   0 -11  -2    0.17    0.14 
   0 -11   2    0.44    0.18 
   0  11  -2    0.35    0.17 
   0  11   2    0.16    0.11 
   0  11  -2    0.35    0.11 
   0  11   2    0.74    0.25 
   0  11   2    0.24    0.16 
  -1 -11  -2    0.43    0.16 
   1 -11   2    0.49    0.18 
  -1 -11  -2    0.43    0.17 
   1 -11   2    0.74    0.19 
   1 -11   2    0.48    0.17 
  -1 -11  -2    0.17    0.19 
   1 -11   2    0.66    0.17 
   1 -11   2    0.78    0.21 
  -1 -11  -2    0.33    0.15 
   1 -11   2    0.81    0.19 
  -1  11  -2    0.43    0.22 
  -1  11  -2    0.66    0.17 
  -1  11  -2    0.56    0.13 
   1  11   2    0.33    0.11 
  -1  11  -2    0.61    0.23 
   1  11   2    0.47    0.16 
  -2 -11  -2    2.43    0.33 
   2 -11   2    1.98    0.27 
   2 -11   2    2.23    0.28 
   2 -11   2    2.20    0.31 
   2 -11   2    2.13    0.31 
   2 -11   2    3.26    0.47 
  -2 -11  -2    2.10    0.28 
  -2 -11  -2    2.64    0.49 
  -2 -11  -2    1.41    0.25 
  -2  11  -2    1.67    0.32 
  -2  11  -2    1.96    0.24 
   2  11   2    2.36    0.30 
   2  11   2    2.21    0.28 
  -2  11  -2    2.33    0.30 
  -2  11  -2    1.74    0.37 
   2  11   2    2.01    0.23 
   3 -11   2    0.51    0.21 
   3 -11   2    0.79    0.27 
   3 -11   2    0.47    0.21 
  -3 -11  -2    0.07    0.15 
  -3 -11  -2    0.88    0.25 
   3 -11   2    0.57    0.24 
  -3 -11  -2    0.78    0.22 
  -3  11  -2    0.98    0.20 
  -3  11  -2    0.50    0.20 
   3  11   2    0.94    0.20 
  -3  11  -2    0.82    0.17 
  -3  11  -2    0.57    0.27 
  -3  11  -2    0.80    0.33 
   4 -11   2   12.84    0.81 
   4 -11   2   11.93    0.66 
  -4 -11  -2   12.45    0.66 
  -4 -11  -2   10.99    0.73 
   4 -11   2   11.62    0.72 
   4 -11   2   11.33    0.71 
   4  11   2   12.44    0.63 
  -4  11  -2   11.11    0.69 
  -4  11  -2   12.77    0.71 
  -4  11  -2   12.79    0.61 
   4  11   2   12.61    0.75 
   4 -12  -2    0.15    0.20 
  -4 -12   2    0.22    0.14 
   4 -12  -2    0.44    0.23 
   4 -12  -2    0.63    0.20 
  -4 -12   2    0.09    0.12 
  -4  12   2    0.05    0.16 
   4  12  -2    0.52    0.18 
  -3 -12   2    0.41    0.43 
  -3 -12   2   -0.08    0.14 
  -3 -12   2   -0.02    0.22 
   3 -12  -2    0.04    0.17 
   3 -12  -2   -0.15    0.17 
  -3  12   2    0.03    0.10 
  -3  12   2    0.34    0.29 
  -3  12   2   -0.16    0.13 
  -3  12   2    0.14    0.26 
  -3  12   2    0.18    0.23 
  -3  12   2   -0.04    0.16 
   2 -12  -2    2.90    0.37 
   2 -12  -2    2.98    0.33 
  -2 -12   2    3.00    0.34 
  -2 -12   2    2.99    0.33 
  -2 -12   2    2.95    0.35 
   2 -12  -2    2.85    0.38 
   2 -12  -2    2.79    0.32 
   2 -12  -2    2.49    0.36 
  -2  12   2    3.35    0.32 
  -2  12   2    3.30    0.33 
   2  12  -2    2.52    0.31 
  -2  12   2    3.32    0.36 
  -2  12   2    2.70    0.45 
  -2  12   2    2.95    0.45 
  -1 -12   2    0.20    0.14 
  -1 -12   2    0.33    0.15 
   1 -12  -2    0.35    0.18 
   1 -12  -2    0.44    0.20 
  -1 -12   2    0.22    0.14 
  -1 -12   2    0.29    0.19 
   1 -12  -2    0.33    0.17 
   1 -12  -2    0.13    0.15 
  -1 -12   2    0.17    0.13 
   1 -12  -2    0.58    0.18 
   1 -12  -2    0.45    0.18 
  -1  12   2   -0.10    0.20 
  -1  12   2    0.46    0.16 
   1  12  -2    0.25    0.15 
  -1  12   2    0.36    0.21 
   1  12  -2    0.44    0.13 
  -1  12   2    0.66    0.16 
  -1  12   2    0.36    0.15 
   0 -12  -2    5.00    0.39 
   0 -12   2    5.03    0.35 
   0 -12   2    4.87    0.40 
   0 -12  -2    5.57    0.43 
   0 -12   2    5.77    0.43 
   0 -12   2    4.94    0.39 
   0 -12  -2    5.94    0.43 
   0 -12   2    5.13    0.40 
   0 -12  -2    4.70    0.50 
   0 -12  -2    5.01    0.36 
   0 -12  -2    5.28    0.40 
   0  12   2    4.93    0.38 
   0  12  -2    5.20    0.48 
   0  12   2    6.53    0.49 
   0  12   2    5.19    0.34 
  -1 -12  -2    2.92    0.32 
   1 -12   2    2.94    0.31 
  -1 -12  -2    2.81    0.32 
  -1 -12  -2    2.27    0.30 
   1 -12   2    2.61    0.30 
  -1 -12  -2    2.64    0.29 
   1 -12   2    3.66    0.38 
   1 -12   2    2.60    0.33 
   1 -12   2    3.06    0.31 
   1 -12   2    2.51    0.33 
  -1  12  -2    2.93    0.29 
  -1  12  -2    2.66    0.26 
   1  12   2    2.19    0.28 
  -1  12  -2    2.62    0.30 
   1  12   2    2.35    0.31 
  -1  12  -2    2.14    0.39 
  -1  12  -2    2.59    0.39 
  -2 -12  -2    1.31    0.24 
   2 -12   2    1.43    0.29 
  -2 -12  -2    1.42    0.26 
  -2 -12  -2    1.21    0.25 
   2 -12   2    1.61    0.31 
   2 -12   2    1.11    0.22 
  -2 -12  -2    1.44    0.25 
   2 -12   2    0.97    0.25 
   2 -12   2    1.51    0.23 
  -2  12  -2    1.94    0.28 
  -2  12  -2    1.94    0.24 
   2  12   2    1.70    0.22 
  -2  12  -2    1.44    0.26 
  -2  12  -2    1.71    0.37 
   2  12   2    1.22    0.25 
   3 -12   2    0.14    0.23 
   3 -12   2    0.50    0.20 
   3 -12   2    0.48    0.22 
  -3 -12  -2    0.28    0.23 
  -3 -12  -2    0.29    0.42 
  -3 -12  -2    0.06    0.14 
  -3  12  -2   -0.27    0.14 
  -3  12  -2    0.07    0.22 
  -3  12  -2    0.25    0.14 
   3  12   2   -0.03    0.16 
  -3  12  -2   -0.10    0.25 
  -4 -12  -2   -0.08    0.15 
   4 -12   2    0.16    0.18 
  -4 -12  -2    0.01    0.13 
   4 -12   2    0.10    0.17 
   4 -12   2    0.19    0.15 
  -4  12  -2    0.02    0.13 
  -4  12  -2   -0.02    0.14 
   4  12   2    0.10    0.15 
   4  12   2   -0.12    0.25 
   4 -13  -2    0.21    0.14 
   4 -13  -2    0.21    0.30 
   4 -13  -2   -0.08    0.16 
  -4 -13   2   -0.06    0.11 
  -4  13   2    0.11    0.14 
  -3 -13   2    5.35    0.47 
   3 -13  -2    5.73    0.56 
   3 -13  -2    4.38    0.42 
   3 -13  -2    4.29    0.40 
  -3 -13   2    5.39    0.43 
   3 -13  -2    5.59    0.50 
  -3  13   2    4.97    0.74 
  -3  13   2    5.27    0.40 
  -3  13   2    3.84    0.51 
  -3  13   2    5.53    0.45 
   2 -13  -2    0.43    0.23 
   2 -13  -2    0.65    0.24 
  -2 -13   2    0.60    0.19 
   2 -13  -2    0.57    0.23 
  -2 -13   2    0.49    0.20 
  -2 -13   2    0.65    0.21 
  -2 -13   2    0.63    0.20 
   2 -13  -2    0.56    0.19 
  -2  13   2    0.47    0.27 
  -2  13   2    0.67    0.20 
   2  13  -2    0.50    0.23 
  -2  13   2    0.55    0.28 
  -2  13   2    0.55    0.18 
  -2  13   2    0.22    0.14 
   1 -13  -2    9.10    0.56 
   1 -13  -2    8.24    0.58 
  -1 -13   2    7.49    0.51 
  -1 -13   2    8.24    0.52 
  -1 -13   2    8.20    0.54 
   1 -13  -2    8.59    0.58 
   1 -13  -2    8.43    0.54 
  -1 -13   2    8.04    0.54 
  -1 -13   2    7.75    0.53 
   1 -13  -2    7.53    0.51 
   1  13  -2    7.31    0.51 
  -1  13   2    8.54    0.67 
  -1  13   2    8.56    0.49 
  -1  13   2    8.42    0.51 
   1  13  -2    8.10    0.45 
  -1  13   2    7.88    0.71 
  -1  13   2    7.88    0.49 
   0 -13   2   16.24    0.76 
   0 -13   2   14.90    0.81 
   0 -13   2   17.14    0.87 
   0 -13  -2   15.28    0.81 
   0 -13   2   16.89    0.86 
   0 -13  -2   16.28    0.87 
   0 -13  -2   16.79    0.82 
   0 -13  -2   16.62    0.78 
   0 -13  -2   16.88    0.83 
   0 -13   2   16.54    0.84 
   0 -13   2   16.11    0.82 
   0 -13  -2   17.37    0.87 
   0  13  -2   16.21    0.91 
   0  13   2   17.50    0.77 
   0  13   2   16.94    0.93 
   0  13   2   14.37    0.77 
   0  13  -2   16.02    0.75 
   0  13  -2   14.24    0.79 
   1 -13   2    0.91    0.23 
  -1 -13  -2    0.67    0.21 
  -1 -13  -2    0.47    0.19 
   1 -13   2    0.69    0.22 
  -1 -13  -2    0.72    0.19 
   1 -13   2    0.34    0.16 
   1 -13   2    0.40    0.23 
   1 -13   2    0.68    0.23 
   1 -13   2    0.57    0.19 
  -1 -13  -2    0.62    0.19 
  -1  13  -2    0.73    0.18 
   1  13   2    0.49    0.21 
   1  13   2    0.47    0.14 
  -1  13  -2    0.76    0.27 
  -1  13  -2    1.05    0.32 
  -1  13  -2    0.74    0.19 
  -1  13  -2    0.64    0.16 
  -2 -13  -2    4.31    0.43 
   2 -13   2    4.53    0.38 
   2 -13   2    5.15    0.47 
   2 -13   2    3.61    0.51 
   2 -13   2    5.09    0.48 
  -2 -13  -2    5.09    0.42 
  -2 -13  -2    3.93    0.39 
  -2 -13  -2    4.65    0.44 
   2 -13   2    4.44    0.49 
   2  13   2    5.55    0.47 
   2  13   2    4.87    0.38 
  -2  13  -2    4.54    0.45 
  -2  13  -2    5.29    0.40 
  -2  13  -2    5.03    0.58 
  -2  13  -2    5.10    0.38 
  -2  13  -2    4.74    0.60 
   3 -13   2    2.21    0.28 
  -3 -13  -2    1.77    0.27 
  -3 -13  -2    2.21    0.32 
   3 -13   2    2.62    0.35 
   3 -13   2    2.10    0.35 
  -3  13  -2    1.92    0.25 
  -3  13  -2    2.32    0.39 
  -3  13  -2    1.61    0.45 
  -3  13  -2    1.86    0.23 
  -3  13  -2    1.45    0.26 
   3  13   2    3.01    0.40 
   4 -13   2    0.15    0.13 
   4 -13   2    0.60    0.19 
  -4 -13  -2    0.01    0.12 
   4 -13   2    0.27    0.18 
  -4 -13  -2    0.30    0.15 
  -4  13  -2    0.35    0.15 
   4  13   2   -0.10    0.17 
  -4 -14   2    0.40    0.13 
  -4 -14   2    0.38    0.14 
   4 -14  -2    0.32    0.17 
  -4  14   2    0.17    0.13 
  -3 -14   2    1.10    0.24 
   3 -14  -2    1.11    0.21 
  -3 -14   2    0.49    0.19 
   3 -14  -2    1.25    0.28 
   3 -14  -2    1.20    0.28 
  -3 -14   2    1.25    0.23 
  -3  14   2    1.24    0.22 
  -3  14   2    0.94    0.22 
  -3  14   2    1.64    0.37 
  -2 -14   2    0.62    0.20 
  -2 -14   2    0.30    0.18 
   2 -14  -2    0.74    0.25 
   2 -14  -2    0.32    0.22 
  -2 -14   2    0.31    0.18 
  -2 -14   2    0.44    0.19 
   2 -14  -2    0.04    0.15 
   2 -14  -2    0.49    0.24 
   2  14  -2    0.68    0.24 
  -2  14   2    0.17    0.25 
  -2  14   2   -0.36    0.21 
  -2  14   2    0.36    0.19 
  -2  14   2    0.47    0.17 
  -2  14   2    0.48    0.17 
  -1 -14   2    0.27    0.16 
  -1 -14   2    0.23    0.18 
   1 -14  -2   -0.25    0.14 
   1 -14  -2    0.21    0.19 
   1 -14  -2    0.43    0.18 
  -1 -14   2   -0.05    0.15 
  -1 -14   2    0.27    0.17 
  -1 -14   2   -0.03    0.18 
   1 -14  -2   -0.04    0.17 
  -1  14   2    0.03    0.14 
  -1  14   2   -0.62    0.22 
   1  14  -2   -0.07    0.12 
  -1  14   2   -0.08    0.17 
   1  14  -2   -0.09    0.16 
  -1  14   2   -0.23    0.18 
   0 -14   2    1.03    0.23 
   0 -14  -2    0.42    0.21 
   0 -14  -2    0.76    0.22 
   0 -14   2    0.74    0.22 
   0 -14   2    0.91    0.23 
   0 -14  -2    0.57    0.20 
   0 -14  -2    1.01    0.26 
   0 -14  -2    0.78    0.21 
   0 -14   2    0.91    0.23 
   0 -14  -2    1.06    0.21 
   0 -14   2    0.76    0.20 
   0  14   2    0.59    0.20 
   0  14   2    0.62    0.26 
   0  14   2    1.21    0.20 
   0  14  -2    0.20    0.20 
   0  14  -2    0.92    0.27 
   0  14  -2    0.59    0.16 
   1 -14   2    6.06    0.45 
  -1 -14  -2    5.37    0.49 
   1 -14   2    5.40    0.52 
   1 -14   2    6.19    0.53 
   1 -14   2    5.35    0.50 
  -1 -14  -2    5.07    0.42 
   1 -14   2    5.98    0.46 
  -1 -14  -2    5.58    0.47 
  -1 -14  -2    5.13    0.49 
   1 -14   2    4.80    0.42 
  -1  14  -2    5.90    0.62 
  -1  14  -2    5.80    0.41 
   1  14   2    6.27    0.56 
  -1  14  -2    4.92    0.60 
   1  14   2    5.81    0.38 
  -1  14  -2    5.68    0.51 
  -1  14  -2    5.18    0.41 
  -2 -14  -2    2.96    0.32 
  -2 -14  -2    2.53    0.33 
   2 -14   2    2.69    0.40 
  -2 -14  -2    2.78    0.34 
   2 -14   2    2.43    0.34 
   2 -14   2    2.38    0.34 
  -2  14  -2    2.34    0.40 
  -2  14  -2    2.38    0.29 
   2  14   2    2.58    0.28 
  -2  14  -2    2.50    0.31 
   2  14   2    2.06    0.33 
  -2  14  -2    2.90    0.47 
  -2  14  -2    2.73    0.35 
   3 -14   2    0.42    0.23 
  -3 -14  -2    0.15    0.16 
  -3 -14  -2    0.04    0.18 
   3 -14   2    0.38    0.22 
  -3 -14  -2   -0.05    0.12 
   3 -14   2    0.19    0.13 
  -3  14  -2   -0.09    0.15 
  -3  14  -2   -0.24    0.21 
   3  14   2    0.07    0.17 
  -3  14  -2    0.03    0.13 
  -3  14  -2    0.38    0.16 
  -4 -14  -2    1.68    0.19 
   4 -14   2    1.47    0.22 
  -4 -14  -2    1.67    0.20 
  -4  14  -2    1.52    0.20 
   4 -15  -2    0.01    0.14 
  -4 -15   2    0.29    0.11 
  -3 -15   2    1.63    0.24 
  -3 -15   2    0.84    0.19 
   3 -15  -2    1.36    0.26 
  -3 -15   2    1.56    0.26 
   3 -15  -2    1.75    0.38 
  -3  15   2    1.84    0.26 
  -3  15   2    1.50    0.30 
  -3  15   2    1.75    0.23 
   2 -15  -2    2.23    0.33 
  -2 -15   2    2.39    0.30 
  -2 -15   2    2.05    0.30 
   2 -15  -2    2.12    0.34 
  -2 -15   2    2.69    0.33 
  -2 -15   2    1.79    0.30 
   2 -15  -2    2.26    0.37 
  -2  15   2    2.15    0.43 
  -2  15   2    2.61    0.29 
  -2  15   2    2.49    0.30 
   2  15  -2    2.17    0.38 
  -2  15   2    2.26    0.30 
  -2  15   2    2.35    0.52 
   2  15  -2    1.95    0.26 
  -1 -15   2    2.64    0.34 
   1 -15  -2    2.88    0.38 
  -1 -15   2    2.74    0.35 
   1 -15  -2    2.93    0.35 
  -1 -15   2    2.75    0.31 
   1 -15  -2    3.89    0.38 
  -1 -15   2    3.15    0.37 
   1 -15  -2    3.18    0.34 
   1 -15  -2    1.95    0.29 
  -1  15   2    3.22    0.34 
   1  15  -2    2.72    0.35 
  -1  15   2    1.91    0.48 
  -1  15   2    2.77    0.30 
  -1  15   2    2.24    0.58 
   1  15  -2    2.70    0.27 
   0 -15   2    3.95    0.41 
   0 -15  -2    3.82    0.43 
   0 -15  -2    4.13    0.40 
   0 -15   2    3.39    0.38 
   0 -15  -2    4.20    0.44 
   0 -15   2    3.88    0.38 
   0 -15   2    3.42    0.41 
   0 -15  -2    4.63    0.42 
   0 -15   2    4.14    0.39 
   0 -15  -2    3.80    0.34 
   0  15  -2    4.08    0.49 
   0  15   2    3.81    0.35 
   0  15  -2    3.91    0.37 
   0  15   2    4.15    0.33 
   0  15   2    3.60    0.50 
   0  15  -2    4.11    0.35 
  -1 -15  -2    8.19    0.53 
   1 -15   2    7.01    0.51 
   1 -15   2    7.06    0.52 
  -1 -15  -2    6.84    0.54 
   1 -15   2    8.25    0.61 
  -1 -15  -2    7.42    0.54 
  -1 -15  -2    7.87    0.55 
   1 -15   2    7.78    0.57 
   1 -15   2    7.92    0.51 
  -1  15  -2    7.64    0.88 
   1  15   2    7.74    0.47 
   1  15   2    6.57    0.61 
  -1  15  -2    8.01    0.49 
  -1  15  -2    6.68    0.48 
  -2 -15  -2   19.51    0.97 
   2 -15   2   19.30    0.95 
   2 -15   2   16.50    0.96 
   2 -15   2   18.82    1.02 
  -2 -15  -2   18.00    0.97 
  -2 -15  -2   18.49    0.93 
  -2  15  -2   18.34    0.89 
  -2  15  -2   18.98    0.91 
   2  15   2   17.12    0.92 
   2  15   2   16.91    0.96 
  -2  15  -2   19.75    0.96 
  -2  15  -2   19.74    1.19 
   2  15   2   18.38    0.87 
  -2  15  -2   19.58    1.19 
   3 -15   2    2.60    0.33 
  -3 -15  -2    2.06    0.29 
  -3 -15  -2    2.24    0.27 
  -3  15  -2    2.43    0.39 
   3  15   2    2.82    0.40 
  -3  15  -2    2.25    0.26 
  -3  15  -2    2.84    0.31 
   4 -15   2    0.05    0.11 
  -4 -15  -2   -0.10    0.09 
  -4 -15  -2    0.06    0.14 
   3 -16  -2    0.50    0.16 
   3 -16  -2    0.52    0.23 
  -3 -16   2    0.60    0.19 
  -3 -16   2    0.50    0.18 
  -3  16   2    0.60    0.17 
  -2 -16   2    0.16    0.18 
  -2 -16   2    0.08    0.14 
   2 -16  -2   -0.04    0.18 
  -2 -16   2    0.54    0.19 
  -2 -16   2    0.47    0.19 
   2 -16  -2    0.37    0.19 
  -2  16   2    0.54    0.22 
  -2  16   2    0.15    0.25 
  -2  16   2    0.31    0.28 
  -2  16   2    0.43    0.32 
   2  16  -2    0.23    0.17 
  -2  16   2    0.41    0.17 
  -2  16   2    0.19    0.15 
  -1 -16   2    9.24    0.61 
  -1 -16   2    8.63    0.60 
   1 -16  -2    9.04    0.57 
  -1 -16   2    8.95    0.60 
   1 -16  -2    7.81    0.58 
   1 -16  -2    8.73    0.63 
  -1 -16   2    9.56    0.58 
   1 -16  -2    9.26    0.57 
   1 -16  -2    8.01    0.65 
   1  16  -2    8.51    0.51 
  -1  16   2    9.79    0.56 
  -1  16   2    9.51    0.55 
  -1  16   2    9.35    0.75 
   0 -16  -2    6.40    0.48 
   0 -16  -2    5.13    0.50 
   0 -16   2    6.64    0.52 
   0 -16  -2    6.48    0.51 
   0 -16  -2    6.14    0.48 
   0 -16   2    7.29    0.56 
   0 -16   2    6.01    0.46 
   0 -16   2    6.27    0.48 
   0 -16   2    7.05    0.50 
   0  16   2    6.45    0.64 
   0  16  -2    5.57    0.45 
   0  16  -2    7.17    0.67 
   0  16   2    7.09    0.44 
   0  16  -2    6.46    0.43 
   1 -16   2    1.07    0.25 
  -1 -16  -2    1.57    0.27 
  -1 -16  -2    1.13    0.27 
   1 -16   2    1.11    0.28 
   1 -16   2    1.33    0.25 
   1 -16   2    1.17    0.27 
   1 -16   2    1.49    0.27 
  -1 -16  -2    1.66    0.29 
  -1  16  -2    1.38    0.37 
   1  16   2    1.19    0.32 
  -1  16  -2    1.18    0.21 
  -1  16  -2    1.39    0.24 
  -2 -16  -2    8.49    0.59 
   2 -16   2    8.21    0.59 
   2 -16   2    9.36    0.60 
  -2 -16  -2   10.62    0.59 
  -2 -16  -2    9.13    0.59 
   2  16   2    9.83    0.54 
  -2  16  -2    8.24    0.53 
  -2  16  -2    8.36    0.54 
   2  16   2    8.24    0.57 
  -2  16  -2    7.35    0.73 
  -2  16  -2    8.37    0.81 
  -2  16  -2    8.57    0.52 
  -3 -16  -2   -0.16    0.09 
  -3 -16  -2    0.24    0.16 
  -3 -16  -2    0.11    0.17 
   3 -16   2   -0.13    0.21 
   3 -16   2    0.13    0.20 
  -3  16  -2    0.44    0.17 
  -3  16  -2    0.39    0.16 
   3  16   2    0.20    0.18 
  -3 -17   2    2.99    0.26 
  -3 -17   2    2.88    0.28 
   3 -17  -2    2.45    0.27 
   3 -17  -2    3.12    0.30 
  -2 -17   2   10.55    0.62 
  -2 -17   2   11.80    0.66 
   2 -17  -2   11.40    0.61 
  -2 -17   2   11.09    0.67 
   2 -17  -2   11.60    0.65 
  -2  17   2   11.14    0.61 
   2  17  -2   10.86    0.59 
  -2  17   2    9.85    1.03 
  -2  17   2   12.00    0.63 
   1 -17  -2   -0.14    0.15 
   1 -17  -2    0.19    0.16 
   1 -17  -2    0.34    0.19 
  -1 -17   2    0.21    0.17 
   1 -17  -2    0.34    0.21 
  -1 -17   2    0.26    0.17 
  -1 -17   2   -0.05    0.17 
   1 -17  -2    0.20    0.18 
  -1 -17   2   -0.07    0.15 
   1  17  -2   -0.01    0.15 
  -1  17   2   -0.05    0.13 
  -1  17   2    0.39    0.19 
  -1  17   2    0.03    0.34 
   0 -17   2    1.19    0.24 
   0 -17  -2    1.49    0.25 
   0 -17  -2    1.25    0.23 
   0 -17   2    1.02    0.23 
   0 -17  -2    0.82    0.24 
   0 -17  -2    1.50    0.28 
   0 -17   2    1.01    0.25 
   0 -17   2    0.83    0.24 
   0  17  -2    1.08    0.31 
   0  17   2    0.98    0.21 
   0  17   2    0.86    0.32 
   0  17  -2    1.04    0.20 
  -1 -17  -2    7.46    0.55 
  -1 -17  -2    7.45    0.55 
   1 -17   2    7.82    0.52 
   1 -17   2    7.62    0.54 
  -1 -17  -2    8.97    0.59 
   1 -17   2    7.91    0.59 
  -1 -17  -2    8.41    0.54 
   1 -17   2    8.04    0.53 
  -1  17  -2    8.65    0.51 
  -1  17  -2    8.89    0.52 
  -1  17  -2    8.70    0.93 
   1  17   2    8.35    0.62 
   1  17   2    9.00    0.51 
   2 -17   2    0.18    0.19 
   2 -17   2    0.11    0.16 
  -2 -17  -2    0.31    0.17 
   2 -17   2    0.32    0.18 
  -2 -17  -2    0.24    0.16 
  -2 -17  -2    0.11    0.17 
  -2  17  -2    0.18    0.15 
   2  17   2   -0.08    0.16 
  -2  17  -2    0.40    0.16 
  -3 -17  -2   -0.02    0.14 
  -3 -17  -2   -0.03    0.11 
  -3 -17  -2    0.28    0.11 
   3 -17   2    0.15    0.11 
   3 -17   2   -0.10    0.15 
  -3 -18   2    0.21    0.11 
   3 -18  -2    0.10    0.13 
  -3 -18   2    0.28    0.24 
  -2 -18   2    2.58    0.32 
  -2 -18   2    2.91    0.30 
   2 -18  -2    2.57    0.26 
  -2 -18   2    2.71    0.31 
   2  18  -2    3.19    0.28 
  -2  18   2    2.38    0.26 
  -2  18   2    2.85    0.35 
  -1 -18   2    0.25    0.16 
  -1 -18   2    0.62    0.19 
  -1 -18   2    0.40    0.18 
   1 -18  -2    0.17    0.20 
   1 -18  -2    0.30    0.17 
   1 -18  -2    0.30    0.17 
   1 -18  -2    0.33    0.17 
  -1 -18   2    0.53    0.20 
  -1  18   2    0.26    0.15 
  -1  18   2   -0.08    0.20 
   1  18  -2    0.33    0.22 
   1  18  -2    0.16    0.15 
   0 -18  -2    0.14    0.15 
   0 -18   2    0.09    0.16 
   0 -18  -2    0.00    0.18 
   0 -18   2    0.30    0.19 
   0 -18   2    0.14    0.15 
   0 -18  -2    0.11    0.17 
   0 -18  -2   -0.12    0.15 
   0 -18   2    0.16    0.17 
   0  18   2    0.35    0.21 
   0  18   2    0.05    0.21 
   1 -18   2    0.06    0.16 
  -1 -18  -2    0.28    0.18 
   1 -18   2    0.16    0.15 
  -1 -18  -2    0.03    0.15 
  -1 -18  -2    0.00    0.17 
  -1 -18  -2   -0.15    0.14 
   1 -18   2    0.16    0.17 
   1 -18   2   -0.03    0.15 
  -1  18  -2   -0.14    0.12 
  -1  18  -2    0.24    0.16 
   1  18   2    0.46    0.24 
   1  18   2   -0.07    0.13 
  -2 -18  -2    0.07    0.16 
  -2 -18  -2    0.17    0.15 
   2 -18   2    0.33    0.19 
  -2 -18  -2    0.21    0.19 
  -2  18  -2    0.24    0.14 
   2  18   2    0.26    0.16 
  -2  18  -2   -0.20    0.17 
  -2  18  -2    0.39    0.30 
   3 -18   2    0.43    0.10 
   3 -18   2    0.33    0.14 
  -3 -18  -2    0.50    0.13 
  -3 -18  -2    0.39    0.14 
  -2 -19   2    1.32    0.20 
  -2 -19   2    1.85    0.24 
   2 -19  -2    1.66    0.21 
  -2 -19   2    2.03    0.22 
   2 -19  -2    1.87    0.20 
  -2  19   2    1.57    0.20 
   1 -19  -2   -0.14    0.14 
  -1 -19   2    0.07    0.14 
  -1 -19   2    0.20    0.20 
   1 -19  -2    0.00    0.17 
  -1 -19   2    0.15    0.16 
   1 -19  -2   -0.03    0.13 
  -1 -19   2    0.17    0.16 
  -1  19   2   -0.13    0.12 
   1  19  -2    0.07    0.21 
  -1  19   2    0.42    0.21 
   1  19  -2   -0.01    0.13 
   0 -19  -2    0.45    0.19 
   0 -19  -2    0.42    0.18 
   0 -19   2    0.21    0.15 
   0 -19   2    0.46    0.18 
   0 -19   2    0.74    0.19 
   0 -19  -2    0.36    0.17 
   0 -19   2    0.23    0.19 
   0 -19  -2    0.55    0.18 
   0  19   2    0.33    0.25 
   0  19  -2    0.59    0.16 
   0  19   2    0.50    0.16 
   0  19  -2    0.61    0.25 
  -1 -19  -2    2.50    0.30 
   1 -19   2    2.28    0.31 
  -1 -19  -2    2.14    0.26 
   1 -19   2    2.91    0.28 
   1 -19   2    2.72    0.29 
  -1 -19  -2    2.32    0.27 
  -1 -19  -2    2.63    0.31 
   1 -19   2    1.98    0.25 
  -1  19  -2    3.13    0.38 
   1  19   2    2.85    0.37 
  -1  19  -2    2.92    0.29 
   1  19   2    2.68    0.27 
  -2 -19  -2    0.79    0.19 
  -2 -19  -2    1.02    0.18 
  -2 -19  -2    0.85    0.18 
   2 -19   2    0.71    0.15 
   2  19   2    0.93    0.29 
  -2  19  -2    0.99    0.17 
  -2 -20   2    0.69    0.13 
   2 -20  -2    0.54    0.14 
  -2 -20   2    0.61    0.14 
  -2 -20   2    0.44    0.14 
  -1 -20   2    3.17    0.30 
  -1 -20   2    3.10    0.30 
   1 -20  -2    2.98    0.26 
   1 -20  -2    2.52    0.33 
  -1 -20   2    3.30    0.28 
  -1 -20   2    3.07    0.28 
  -1  20   2    3.22    0.29 
   1  20  -2    3.25    0.26 
   1  20  -2    3.40    0.30 
   0 -20   2    0.36    0.16 
   0 -20  -2    0.10    0.13 
   0 -20  -2   -0.10    0.14 
   0 -20   2    0.23    0.13 
   0 -20  -2    0.03    0.14 
   0 -20   2   -0.13    0.13 
   0 -20   2    0.09    0.14 
   0 -20  -2    0.14    0.15 
   0  20   2    0.12    0.14 
   0  20   2    0.12    0.20 
   0  20  -2    0.10    0.20 
   0  20  -2    0.03    0.12 
   1 -20   2    0.06    0.11 
  -1 -20  -2    0.04    0.15 
  -1 -20  -2    0.10    0.13 
   1 -20   2   -0.05    0.18 
   1 -20   2   -0.09    0.14 
  -1 -20  -2   -0.03    0.12 
   1  20   2   -0.04    0.15 
  -1  20  -2    0.13    0.13 
   1  20   2    0.16    0.13 
  -2 -20  -2    0.44    0.13 
   2 -20   2    0.48    0.11 
  -2 -20  -2    0.70    0.16 
  -2 -20  -2    0.54    0.12 
   1 -21  -2    0.22    0.10 
  -1 -21   2    0.25    0.13 
  -1 -21   2    0.07    0.09 
  -1 -21   2   -0.05    0.11 
  -1  21   2    0.20    0.14 
  -1  21   2   -0.13    0.10 
   0 -21   2    1.82    0.22 
   0 -21  -2    1.43    0.18 
   0 -21   2    1.68    0.19 
   0 -21  -2    1.35    0.19 
   0 -21  -2    1.83    0.19 
   0 -21   2    1.88    0.20 
   0 -21   2    1.46    0.20 
   0  21   2    1.85    0.24 
   0  21  -2    1.88    0.20 
   0  21   2    1.80    0.21 
  -1 -21  -2    0.62    0.15 
  -1 -21  -2    0.65    0.15 
   1 -21   2    0.45    0.14 
  -1 -21  -2    0.30    0.12 
   1  21   2    0.49    0.14 
  -1  21  -2    0.68    0.14 
   5   0  -3    0.01    0.16 
   5   0  -3   -0.09    0.15 
   5   0  -3    0.25    0.24 
  -5   0   3    0.10    0.15 
   4   0  -3    0.24    0.19 
   4   0  -3   -0.03    0.17 
  -4   0   3    0.27    0.17 
  -4   0   3    0.06    0.15 
   4   0  -3    0.12    0.15 
  -4   0   3    0.37    0.28 
   3   0  -3    0.01    0.19 
   3   0  -3   -0.14    0.15 
  -3   0   3   -0.04    0.19 
   3   0  -3   -0.03    0.11 
  -3   0   3   -0.03    0.12 
  -3   0   3    0.03    0.13 
   3   0  -3   -0.01    0.15 
  -2   0   3   -0.05    0.11 
  -2   0   3    0.10    0.14 
   2   0  -3   -0.13    0.10 
   2   0  -3    0.06    0.11 
  -1   0   3    0.01    0.08 
  -1   0   3   -0.11    0.08 
   1   0  -3    0.04    0.08 
  -1   0   3   -0.16    0.11 
   0   0  -3    0.02    0.03 
   1   0   3    0.04    0.09 
  -1   0  -3   -0.07    0.08 
  -1   0  -3   -0.07    0.11 
  -1   0  -3    0.07    0.14 
  -2   0  -3    0.06    0.10 
  -2   0  -3    0.07    0.11 
   2   0   3    0.06    0.13 
   2   0   3    0.18    0.12 
  -2   0  -3   -0.19    0.14 
   2   0   3    0.03    0.10 
  -3   0  -3   -0.20    0.12 
  -3   0  -3    0.11    0.13 
  -3   0  -3   -0.10    0.13 
  -3   0  -3    0.28    0.20 
  -3   0  -3    0.40    0.18 
   3   0   3   -0.01    0.12 
   3   0   3    0.25    0.17 
   3   0   3    0.25    0.22 
  -4   0  -3    0.15    0.18 
   4   0   3   -0.08    0.19 
  -4   0  -3   -0.12    0.22 
   4   0   3   -0.06    0.14 
   4   0   3   -0.12    0.27 
   4   0   3    0.16    0.19 
  -4   0  -3    0.03    0.14 
   5   0   3    0.16    0.28 
   5   0   3   -0.26    0.17 
  -5   0  -3    0.10    0.13 
   5   0   3    0.08    0.13 
  -5  -1   3    0.45    0.15 
   5  -1  -3    0.61    0.19 
   5  -1  -3    0.09    0.18 
   5  -1  -3    0.47    0.29 
   5   1  -3    0.72    0.19 
  -5   1   3    0.31    0.15 
   5   1  -3    0.25    0.17 
   4  -1  -3    3.90    0.57 
  -4  -1   3    5.25    0.42 
  -4  -1   3    5.57    0.41 
   4  -1  -3    5.40    0.52 
   4  -1  -3    5.34    0.43 
   4  -1  -3    5.39    0.51 
  -4  -1   3    6.28    0.66 
  -4   1   3    5.55    0.41 
   4   1  -3    5.00    0.49 
  -4   1   3    6.55    0.63 
   4   1  -3    5.15    0.41 
  -4   1   3    5.17    0.44 
   4   1  -3    4.67    0.49 
  -3  -1   3    2.32    0.26 
   3  -1  -3    1.62    0.26 
  -3  -1   3    2.20    0.35 
   3  -1  -3    2.38    0.32 
   3  -1  -3    1.90    0.33 
  -3  -1   3    2.75    0.37 
   3   1  -3    2.14    0.31 
  -3   1   3    2.06    0.24 
   3   1  -3    1.98    0.25 
  -3   1   3    2.82    0.41 
   3   1  -3    1.48    0.31 
  -3   1   3    2.55    0.30 
   2  -1  -3    0.69    0.16 
   2  -1  -3    0.63    0.15 
  -2  -1   3    0.44    0.10 
  -2  -1   3    0.59    0.19 
  -2   1   3    0.76    0.20 
   2   1  -3    0.62    0.15 
  -2   1   3    0.49    0.12 
  -2   1   3    0.47    0.14 
   2   1  -3    0.94    0.18 
   1  -1  -3    0.28    0.10 
  -1  -1   3    0.40    0.13 
  -1  -1   3    0.48    0.07 
   1  -1  -3    0.28    0.09 
   1   1  -3    0.33    0.08 
  -1   1   3    0.40    0.10 
  -1   1   3    0.33    0.10 
  -1   1   3    0.51    0.15 
   0  -1  -3    1.83    0.11 
   0  -1   3    1.93    0.11 
   0  -1  -3    1.82    0.12 
   0   1  -3    1.93    0.11 
  -1  -1  -3   37.33    1.44 
  -1  -1  -3   35.13    1.45 
   1  -1   3   37.61    1.46 
  -1  -1  -3   37.01    1.46 
  -1   1  -3   36.87    1.46 
  -1   1  -3   36.94    1.48 
  -1   1  -3   37.95    1.45 
  -2  -1  -3    0.46    0.11 
   2  -1   3    0.51    0.12 
  -2  -1  -3    0.77    0.15 
  -2  -1  -3    0.87    0.13 
  -2  -1  -3    0.62    0.19 
   2  -1   3    0.70    0.17 
   2  -1   3    0.65    0.17 
  -2   1  -3    0.57    0.15 
  -2   1  -3    0.87    0.20 
   2   1   3    0.77    0.17 
  -2   1  -3    0.79    0.17 
  -2   1  -3    0.71    0.15 
  -3  -1  -3    8.80    0.50 
  -3  -1  -3    9.65    0.64 
   3  -1   3    9.87    0.63 
  -3  -1  -3    9.27    0.56 
  -3  -1  -3    9.61    0.56 
   3  -1   3    9.52    0.54 
   3  -1   3   10.11    0.62 
   3   1   3    9.87    0.54 
   3   1   3   10.39    0.67 
   3   1   3    9.53    0.62 
   3   1   3    9.77    0.64 
  -3   1  -3   10.47    0.56 
  -3   1  -3    9.37    0.65 
  -3   1  -3   10.22    0.59 
  -3   1  -3   10.85    0.63 
  -3   1  -3    9.86    0.53 
  -4  -1  -3    3.00    0.44 
   4  -1   3    3.88    0.45 
   4  -1   3    3.03    0.34 
  -4  -1  -3    3.71    0.37 
  -4  -1  -3    3.34    0.35 
   4  -1   3    3.76    0.48 
   4  -1   3    2.75    0.47 
  -4   1  -3    4.14    0.49 
  -4   1  -3    3.40    0.37 
   4   1   3    3.10    0.35 
  -4   1  -3    3.12    0.34 
   4   1   3    2.83    0.38 
   4   1   3    3.49    0.48 
   5  -1   3    1.39    0.22 
   5  -1   3    1.65    0.28 
   5  -1   3    1.71    0.27 
   5   1   3    1.48    0.24 
   5   1   3    1.72    0.24 
   5   1   3    1.56    0.27 
   5  -2  -3    5.42    0.40 
   5  -2  -3    4.98    0.68 
   5   2  -3    4.86    0.41 
   5   2  -3    5.35    0.38 
   4  -2  -3   -0.03    0.17 
   4  -2  -3    0.19    0.20 
  -4  -2   3    0.36    0.26 
   4  -2  -3   -0.03    0.14 
  -4  -2   3    0.06    0.14 
   4  -2  -3   -0.36    0.26 
  -4   2   3    0.19    0.17 
  -4   2   3    0.17    0.25 
   4   2  -3   -0.01    0.19 
   4   2  -3    0.10    0.18 
   4   2  -3    0.17    0.16 
   3  -2  -3   13.18    0.72 
  -3  -2   3   11.80    0.75 
   3  -2  -3   12.29    0.70 
  -3  -2   3   12.66    0.66 
  -3  -2   3   12.62    0.65 
   3  -2  -3   14.02    0.92 
   3  -2  -3   13.09    0.64 
  -3   2   3   13.80    0.77 
  -3   2   3   11.68    0.70 
  -3   2   3   12.84    0.69 
  -3   2   3   12.34    0.65 
   3   2  -3   13.41    0.72 
   3   2  -3   11.36    0.67 
   2  -2  -3    0.75    0.14 
   2  -2  -3    0.41    0.15 
  -2  -2   3    0.50    0.20 
   2  -2  -3    0.65    0.15 
  -2   2   3    0.79    0.20 
  -2   2   3    0.26    0.12 
  -2   2   3    0.68    0.15 
  -2   2   3    0.49    0.15 
   1  -2  -3   38.16    1.50 
  -1  -2   3   39.12    1.52 
   1  -2  -3   38.53    1.51 
  -1   2   3   38.71    1.50 
   1   2  -3   34.99    1.47 
  -1   2   3   37.83    1.53 
  -1   2   3   38.76    1.51 
   1   2  -3   38.83    1.48 
   0  -2  -3   14.29    0.59 
   0  -2  -3   15.29    0.61 
   0   2  -3   14.37    0.58 
  -1  -2  -3   -0.11    0.12 
   1  -2   3   -0.01    0.09 
  -1  -2  -3    0.00    0.08 
  -1  -2  -3   -0.05    0.12 
  -1  -2  -3    0.01    0.06 
   1  -2   3   -0.16    0.08 
  -1   2  -3    0.13    0.11 
  -1   2  -3    0.06    0.10 
  -1   2  -3   -0.13    0.10 
  -2  -2  -3   15.22    0.72 
   2  -2   3   16.99    0.79 
  -2  -2  -3   16.12    0.79 
   2  -2   3   17.30    0.80 
  -2   2  -3   17.02    0.78 
  -2   2  -3   16.65    0.81 
   2   2   3   15.16    0.78 
  -2   2  -3   17.62    0.77 
   3  -2   3    2.93    0.38 
  -3  -2  -3    2.74    0.28 
  -3  -2  -3    2.81    0.38 
  -3  -2  -3    3.30    0.31 
   3  -2   3    2.29    0.31 
   3  -2   3    2.83    0.28 
   3  -2   3    2.95    0.35 
  -3  -2  -3    2.57    0.25 
  -3   2  -3    2.74    0.34 
   3   2   3    2.87    0.28 
  -3   2  -3    3.27    0.39 
  -3   2  -3    2.54    0.28 
   3   2   3    2.69    0.36 
  -3   2  -3    2.56    0.24 
  -3   2  -3    3.10    0.30 
   3   2   3    2.93    0.38 
   3   2   3    2.49    0.37 
  -3   2  -3    3.03    0.33 
  -3   2  -3    3.17    0.30 
  -4  -2  -3    0.28    0.27 
   4  -2   3   -0.18    0.24 
  -4  -2  -3   -0.10    0.13 
   4  -2   3    0.19    0.19 
  -4  -2  -3    0.01    0.16 
   4  -2   3    0.22    0.15 
   4  -2   3    0.17    0.19 
  -4   2  -3    0.86    0.29 
  -4   2  -3    0.01    0.17 
   4   2   3    0.13    0.18 
   4   2   3   -0.16    0.18 
   4   2   3    0.29    0.16 
   5  -2   3    2.81    0.29 
   5  -2   3    2.29    0.32 
   5  -2   3    2.67    0.31 
   5   2   3    2.59    0.29 
   5   2   3    2.87    0.35 
   5   2   3    3.11    0.30 
   5  -3  -3    2.48    0.33 
   5  -3  -3    1.97    0.26 
   5   3  -3    2.06    0.26 
   5   3  -3    2.57    0.29 
   4  -3  -3    8.62    0.59 
   4  -3  -3    8.47    0.60 
   4  -3  -3    6.55    0.65 
  -4  -3   3    7.52    0.71 
  -4  -3   3    7.32    0.48 
  -4  -3   3    7.86    0.51 
   4  -3  -3    7.36    0.50 
  -4   3   3    7.70    0.63 
  -4   3   3    8.08    0.56 
   4   3  -3    7.58    0.57 
   4   3  -3    6.80    0.56 
   4   3  -3    7.43    0.50 
  -3  -3   3    3.73    0.33 
  -3  -3   3    4.07    0.47 
   3  -3  -3    3.92    0.43 
   3  -3  -3    4.18    0.33 
   3  -3  -3    4.02    0.42 
  -3  -3   3    3.80    0.32 
   3  -3  -3    3.99    0.39 
  -3   3   3    3.29    0.38 
  -3   3   3    3.82    0.36 
  -3   3   3    3.50    0.28 
   3   3  -3    3.63    0.32 
  -3   3   3    3.91    0.32 
  -3   3   3    4.51    0.48 
  -3   3   3    3.76    0.31 
   3   3  -3    4.06    0.41 
   2  -3  -3    0.11    0.10 
  -2  -3   3    0.33    0.20 
   2  -3  -3    0.36    0.15 
   2  -3  -3    0.46    0.15 
  -2   3   3    0.13    0.17 
  -2   3   3    0.35    0.14 
  -2   3   3    0.50    0.16 
   1  -3  -3    0.94    0.15 
  -1  -3   3    1.21    0.18 
   1  -3  -3    0.70    0.13 
   1  -3  -3    0.95    0.14 
  -1   3   3    1.04    0.17 
  -1   3   3    1.02    0.16 
  -1   3   3    0.95    0.17 
   0  -3  -3    9.10    0.39 
   0  -3  -3    9.04    0.40 
   0   3  -3    9.04    0.40 
  -1  -3  -3   29.83    1.24 
   1  -3   3   30.82    1.23 
  -1  -3  -3   30.29    1.27 
   1  -3   3   30.58    1.23 
  -1  -3  -3   28.41    1.18 
  -1   3  -3   30.22    1.27 
  -1   3  -3   31.93    1.22 
  -1   3  -3   31.54    1.24 
   2  -3   3    0.63    0.16 
   2  -3   3    0.49    0.17 
  -2  -3  -3    0.90    0.21 
  -2   3  -3    1.04    0.18 
  -2   3  -3    0.57    0.16 
  -2   3  -3    0.53    0.17 
  -2   3  -3    0.65    0.18 
   2   3   3    0.51    0.18 
   3  -3   3    7.79    0.53 
   3  -3   3    6.89    0.43 
  -3  -3  -3    6.54    0.39 
   3  -3   3    6.83    0.50 
  -3  -3  -3    6.50    0.46 
  -3  -3  -3    7.45    0.48 
   3  -3   3    6.84    0.53 
  -3  -3  -3    6.00    0.42 
  -3  -3  -3    7.11    0.54 
   3   3   3    6.23    0.55 
  -3   3  -3    6.50    0.52 
  -3   3  -3    7.53    0.50 
  -3   3  -3    7.34    0.45 
  -3   3  -3    7.18    0.41 
  -3   3  -3    7.04    0.46 
  -3   3  -3    7.16    0.52 
  -3   3  -3    7.45    0.45 
   3   3   3    7.19    0.44 
  -4  -3  -3    4.54    0.55 
   4  -3   3    4.19    0.51 
   4  -3   3    4.69    0.47 
  -4  -3  -3    3.64    0.39 
   4  -3   3    4.42    0.50 
   4  -3   3    5.04    0.40 
   4   3   3    4.58    0.41 
  -4   3  -3    4.97    0.47 
   4   3   3    3.54    0.43 
   4   3   3    5.04    0.55 
  -4   3  -3    4.15    0.50 
   5  -3   3    0.00    0.14 
   5  -3   3    0.17    0.19 
   5  -3   3    0.32    0.19 
  -5   3  -3    0.18    0.16 
   5   3   3    0.22    0.17 
   5   3   3    0.13    0.20 
   5   3   3    0.14    0.15 
   5  -4  -3    1.61    0.28 
   5  -4  -3    1.49    0.23 
   5  -4  -3    1.39    0.29 
   5   4  -3    1.07    0.21 
   4  -4  -3    1.56    0.30 
   4  -4  -3    1.85    0.36 
   4  -4  -3    1.49    0.30 
  -4  -4   3    1.35    0.24 
  -4  -4   3    1.50    0.25 
  -4  -4   3    1.08    0.33 
   4  -4  -3    1.27    0.25 
  -4   4   3    0.91    0.30 
  -4   4   3    1.00    0.24 
   4   4  -3    1.41    0.29 
   4   4  -3    1.86    0.25 
   4   4  -3    1.79    0.32 
   3  -4  -3   -0.03    0.16 
   3  -4  -3    0.23    0.13 
   3  -4  -3    0.28    0.27 
  -3  -4   3    0.27    0.21 
   3  -4  -3    0.02    0.15 
   3  -4  -3    0.14    0.15 
  -3  -4   3    0.16    0.15 
   3   4  -3    0.51    0.20 
  -3   4   3    0.01    0.14 
  -3   4   3    0.07    0.12 
  -3   4   3   -0.01    0.14 
  -3   4   3    0.23    0.15 
   3   4  -3    0.21    0.12 
  -3   4   3   -0.07    0.18 
  -2  -4   3    1.19    0.24 
   2  -4  -3    1.07    0.19 
   2  -4  -3    1.07    0.19 
  -2   4   3    1.30    0.21 
  -2   4   3    0.76    0.20 
  -2   4   3    0.90    0.21 
   1  -4  -3    0.87    0.14 
  -1  -4   3    0.84    0.17 
   1  -4  -3    1.20    0.18 
  -1   4   3    0.99    0.18 
  -1   4   3    1.05    0.17 
  -1   4   3    0.83    0.17 
   0  -4  -3   23.76    0.98 
   0  -4  -3   24.16    0.96 
   0   4  -3   25.31    0.98 
  -1  -4  -3    0.17    0.14 
   1  -4   3    0.02    0.09 
   1  -4   3   -0.12    0.09 
  -1  -4  -3    0.02    0.12 
  -1   4  -3    0.03    0.11 
  -1   4  -3   -0.05    0.11 
   2  -4   3    8.71    0.44 
  -2  -4  -3    8.40    0.52 
   2  -4   3    8.33    0.50 
   2  -4   3    8.24    0.49 
  -2   4  -3    8.49    0.48 
  -2   4  -3    8.39    0.50 
  -2   4  -3    8.09    0.54 
  -3  -4  -3    1.01    0.16 
  -3  -4  -3    1.14    0.22 
   3  -4   3    0.81    0.25 
   3  -4   3    0.80    0.23 
   3  -4   3    1.10    0.19 
   3  -4   3    0.95    0.23 
  -3  -4  -3    1.34    0.23 
  -3  -4  -3    0.59    0.18 
  -3  -4  -3    0.99    0.27 
  -3   4  -3    0.87    0.23 
  -3   4  -3    1.11    0.22 
  -3   4  -3    1.13    0.23 
  -3   4  -3    0.99    0.21 
  -3   4  -3    0.69    0.24 
  -3   4  -3    1.14    0.18 
   3   4   3    0.38    0.28 
   3   4   3    1.08    0.19 
   4  -4   3   -0.17    0.12 
   4  -4   3   -0.07    0.19 
  -4  -4  -3   -0.08    0.15 
   4  -4   3    0.00    0.18 
  -4  -4  -3   -0.35    0.19 
   4  -4   3    0.04    0.20 
  -4  -4  -3    0.15    0.23 
   4  -4   3   -0.30    0.27 
   4   4   3    0.08    0.16 
  -4   4  -3    0.18    0.26 
  -4   4  -3   -0.21    0.14 
   4   4   3   -0.31    0.20 
   4   4   3    0.08    0.21 
  -4   4  -3    0.14    0.19 
   5  -4   3    7.81    0.47 
   5  -4   3    7.53    0.62 
   5  -4   3    7.26    0.52 
  -5  -4  -3    8.47    0.47 
  -5   4  -3    7.19    0.47 
   5   4   3    8.28    0.56 
   5   4   3    8.92    0.49 
   5   4   3    7.88    0.50 
   5  -5  -3   16.87    0.83 
   5   5  -3   15.99    0.77 
  -4  -5   3    6.47    0.44 
   4  -5  -3    7.42    0.82 
  -4  -5   3    7.34    0.71 
   4  -5  -3    6.35    0.47 
   4  -5  -3    5.52    0.60 
   4  -5  -3    6.23    0.52 
  -4  -5   3    7.21    0.48 
   4   5  -3    5.93    0.44 
  -4   5   3    7.28    0.53 
  -4   5   3    6.15    0.61 
   4   5  -3    6.22    0.75 
   3  -5  -3    0.29    0.14 
  -3  -5   3    0.26    0.16 
  -3  -5   3    0.30    0.23 
   3  -5  -3    0.49    0.19 
   3  -5  -3    0.42    0.24 
   3  -5  -3    0.08    0.18 
  -3  -5   3    0.36    0.16 
   3  -5  -3    0.43    0.19 
  -3   5   3    0.30    0.17 
   3   5  -3    0.37    0.14 
  -3   5   3    0.22    0.17 
  -3   5   3    0.28    0.21 
  -3   5   3    0.55    0.14 
  -3   5   3    0.23    0.19 
   2  -5  -3    7.49    0.47 
  -2  -5   3    7.97    0.50 
   2  -5  -3    6.92    0.45 
   2  -5  -3    7.38    0.41 
  -2   5   3    7.32    0.47 
  -2   5   3    8.16    0.46 
  -2   5   3    7.06    0.59 
  -2   5   3    7.53    0.52 
  -1  -5   3   30.55    1.29 
   1  -5  -3   30.85    1.29 
   1  -5  -3   31.30    1.29 
  -1   5   3   32.68    1.35 
  -1   5   3   32.11    1.31 
   0  -5  -3   15.21    0.66 
   0  -5   3   15.45    0.68 
   0  -5  -3   15.36    0.69 
   0  -5  -3   16.19    0.64 
   0   5   3   15.04    0.70 
   0   5  -3   16.12    0.67 
   0   5   3   16.02    0.69 
   1  -5   3    0.40    0.12 
   1  -5   3    0.52    0.14 
  -1  -5  -3    0.58    0.14 
  -1  -5  -3    0.36    0.14 
  -1   5  -3    0.59    0.17 
  -1   5  -3    0.43    0.15 
  -2  -5  -3    2.87    0.32 
   2  -5   3    2.19    0.27 
   2  -5   3    2.44    0.23 
   2  -5   3    2.58    0.28 
  -2   5  -3    2.44    0.22 
  -2   5  -3    2.05    0.27 
  -2   5  -3    2.16    0.26 
  -2   5  -3    2.15    0.30 
  -2   5  -3    2.78    0.29 
  -3  -5  -3   14.61    0.86 
   3  -5   3   15.67    0.83 
   3  -5   3   16.18    0.85 
  -3  -5  -3   14.16    0.67 
   3  -5   3   15.52    0.75 
  -3  -5  -3   15.94    0.79 
   3  -5   3   13.66    0.82 
  -3  -5  -3   15.17    0.79 
   3  -5   3   15.15    0.86 
  -3   5  -3   15.38    0.82 
  -3   5  -3   14.30    0.75 
   3   5   3   15.75    0.75 
  -3   5  -3   16.02    0.82 
  -3   5  -3   15.95    0.83 
  -3   5  -3   15.27    0.91 
  -3   5  -3   15.02    0.73 
   4  -5   3    7.70    0.63 
  -4  -5  -3    8.31    0.66 
   4  -5   3    8.75    0.54 
   4  -5   3    6.96    0.66 
   4  -5   3    7.70    0.60 
  -4  -5  -3    8.84    0.56 
   4  -5   3    9.78    0.70 
  -4   5  -3    8.75    0.60 
   4   5   3    7.91    0.59 
   4   5   3    9.12    0.70 
  -4   5  -3    8.45    0.91 
  -4   5  -3    7.21    0.45 
   4   5   3    7.87    0.51 
   5  -5   3    3.00    0.32 
   5  -5   3    3.74    0.42 
  -5  -5  -3    3.37    0.28 
   5  -5   3    3.18    0.29 
   5   5   3    3.33    0.30 
   5   5   3    2.60    0.28 
  -5   5  -3    3.68    0.36 
  -5  -6   3    3.21    0.25 
   5  -6  -3    3.15    0.29 
   5  -6  -3    3.77    0.34 
   5   6  -3    2.90    0.28 
   4  -6  -3   13.17    0.73 
   4  -6  -3   12.53    0.87 
  -4  -6   3   14.62    0.75 
   4  -6  -3   13.55    0.81 
   4  -6  -3   13.48    0.88 
   4  -6  -3   13.75    0.81 
  -4  -6   3   12.85    0.85 
  -4   6   3   11.95    0.82 
   4   6  -3   12.38    0.69 
  -4   6   3   13.15    0.78 
   4   6  -3   13.73    0.80 
   3  -6  -3    1.12    0.24 
  -3  -6   3    0.64    0.18 
   3  -6  -3    0.54    0.25 
   3  -6  -3    0.60    0.21 
  -3  -6   3    1.27    0.23 
  -3  -6   3    0.83    0.20 
   3  -6  -3    0.92    0.19 
   3  -6  -3    0.97    0.22 
  -3  -6   3    0.98    0.27 
  -3   6   3    0.71    0.21 
  -3   6   3    1.62    0.34 
  -3   6   3    0.62    0.15 
  -3   6   3    1.04    0.30 
  -3   6   3    0.70    0.21 
   2  -6  -3    7.91    0.48 
  -2  -6   3    7.20    0.50 
   2  -6  -3    7.74    0.43 
   2  -6  -3    7.92    0.52 
  -2   6   3    6.99    0.39 
  -2   6   3    8.17    0.56 
  -2   6   3    7.32    0.48 
  -2   6   3    7.63    0.47 
  -2   6   3    7.57    0.48 
   1  -6  -3    5.85    0.35 
  -1  -6   3    6.31    0.37 
   1  -6  -3    5.75    0.36 
  -1   6   3    5.38    0.41 
  -1   6   3    5.69    0.39 
   0  -6  -3    4.32    0.23 
   0  -6  -3    3.92    0.28 
   0  -6   3    4.23    0.28 
   0   6  -3    4.28    0.28 
   0   6   3    5.00    0.31 
   0   6   3    3.76    0.30 
  -1  -6  -3   13.14    0.65 
   1  -6   3   12.72    0.60 
   1  -6   3   12.63    0.62 
  -1  -6  -3   13.35    0.63 
  -1   6  -3   13.88    0.69 
  -1   6  -3   12.42    0.67 
  -2  -6  -3   14.73    0.77 
   2  -6   3   14.70    0.76 
   2  -6   3   15.27    0.76 
   2  -6   3   15.38    0.69 
  -2   6  -3   14.87    0.84 
  -2   6  -3   14.50    0.72 
  -2   6  -3   14.73    0.67 
  -2   6  -3   14.41    0.77 
  -2   6  -3   15.85    0.76 
   3  -6   3   -0.01    0.18 
   3  -6   3    0.00    0.14 
   3  -6   3   -0.02    0.17 
   3  -6   3   -0.21    0.19 
  -3  -6  -3    0.10    0.20 
  -3  -6  -3   -0.06    0.16 
   3  -6   3   -0.01    0.11 
  -3  -6  -3    0.23    0.16 
  -3   6  -3    0.04    0.13 
  -3   6  -3   -0.01    0.12 
  -3   6  -3    0.26    0.21 
  -3   6  -3    0.16    0.21 
   3   6   3    0.23    0.14 
  -3   6  -3   -0.07    0.16 
  -4  -6  -3   -0.06    0.17 
  -4  -6  -3    0.31    0.25 
   4  -6   3   -0.13    0.19 
   4  -6   3    0.01    0.24 
  -4  -6  -3    0.13    0.15 
   4  -6   3   -0.37    0.24 
   4  -6   3    0.06    0.15 
   4  -6   3   -0.02    0.18 
   4   6   3   -0.09    0.24 
   4   6   3    0.26    0.24 
   4   6   3    0.16    0.16 
  -4   6  -3    0.16    0.20 
  -5  -6  -3    1.19    0.18 
   5  -6   3    1.51    0.23 
   5  -6   3    1.05    0.23 
  -5   6  -3    1.10    0.20 
   5   6   3    2.01    0.36 
   5  -7  -3    1.90    0.25 
  -5  -7   3    1.96    0.20 
   5   7  -3    2.35    0.23 
   4  -7  -3    1.30    0.42 
  -4  -7   3    2.17    0.37 
  -4  -7   3    1.30    0.24 
   4  -7  -3    1.51    0.28 
   4  -7  -3    1.33    0.32 
   4  -7  -3    1.82    0.26 
   4  -7  -3    2.05    0.34 
   4   7  -3    1.42    0.24 
  -4   7   3    1.08    0.26 
   4   7  -3    1.43    0.29 
  -3  -7   3    0.67    0.19 
  -3  -7   3    1.54    0.35 
   3  -7  -3    1.18    0.27 
   3  -7  -3    1.18    0.21 
  -3  -7   3    1.34    0.24 
   3  -7  -3    0.85    0.27 
   3  -7  -3    1.31    0.25 
   3  -7  -3    1.29    0.29 
   3   7  -3    1.39    0.21 
  -3   7   3    1.19    0.26 
  -3   7   3    1.61    0.35 
  -3   7   3    1.00    0.24 
  -3   7   3    1.47    0.35 
   2  -7  -3    0.51    0.16 
   2  -7  -3    0.01    0.10 
  -2  -7   3    0.18    0.13 
   2  -7  -3    0.41    0.16 
   2  -7  -3    0.11    0.13 
  -2   7   3    0.39    0.16 
  -2   7   3    0.03    0.16 
  -2   7   3    0.19    0.10 
  -2   7   3    0.13    0.15 
  -2   7   3    0.53    0.19 
  -2   7   3    0.30    0.12 
  -1  -7   3    1.43    0.21 
   1  -7  -3    1.73    0.20 
   1  -7  -3    1.82    0.22 
  -1   7   3    1.42    0.22 
  -1   7   3    1.36    0.23 
   0   7   3    1.77    0.21 
   0   7   3    1.19    0.26 
   0   7  -3    1.20    0.18 
   1  -7   3   11.82    0.53 
   1  -7   3    8.69    0.54 
  -1  -7  -3   10.32    0.55 
  -1  -7  -3   10.95    0.57 
  -1   7  -3   10.37    0.50 
  -1   7  -3   11.30    0.58 
  -1   7  -3   10.02    0.54 
  -1   7  -3   11.02    0.61 
  -2  -7  -3    5.09    0.42 
   2  -7   3    4.22    0.37 
  -2  -7  -3    4.93    0.35 
   2  -7   3    4.07    0.31 
  -2  -7  -3    4.98    0.37 
   2  -7   3    4.55    0.42 
   2  -7   3    4.82    0.37 
  -2   7  -3    4.11    0.42 
  -2   7  -3    4.07    0.29 
  -2   7  -3    4.35    0.44 
  -2   7  -3    4.46    0.40 
   2   7   3    4.67    0.33 
  -2   7  -3    4.07    0.31 
   3  -7   3    3.58    0.34 
   3  -7   3    3.35    0.42 
  -3  -7  -3    3.52    0.36 
   3  -7   3    4.25    0.47 
   3  -7   3    3.95    0.41 
   3  -7   3    3.88    0.46 
  -3  -7  -3    3.05    0.42 
  -3  -7  -3    3.74    0.37 
  -3   7  -3    3.48    0.41 
  -3   7  -3    3.55    0.32 
  -3   7  -3    3.27    0.26 
  -3   7  -3    2.67    0.42 
  -3   7  -3    3.47    0.40 
   3   7   3    3.65    0.33 
  -4  -7  -3    8.97    0.58 
   4  -7   3    9.87    0.70 
   4  -7   3   10.94    0.67 
  -4  -7  -3   10.85    0.63 
   4  -7   3   10.69    0.70 
  -4  -7  -3   10.48    0.73 
   4  -7   3    8.33    0.96 
   4  -7   3    9.77    0.59 
   4   7   3   10.88    0.60 
  -4   7  -3   10.60    0.55 
  -4   7  -3   10.14    0.67 
  -4   7  -3   10.51    0.67 
   4   7   3   10.16    0.71 
  -5  -7  -3   -0.04    0.10 
   5  -7   3   -0.04    0.12 
  -5   7  -3    0.03    0.13 
   5   7   3    0.22    0.13 
   5  -8  -3    3.13    0.29 
  -5  -8   3    3.63    0.26 
   5   8  -3    3.78    0.43 
   4  -8  -3    1.04    0.23 
   4  -8  -3    2.11    0.34 
   4  -8  -3    1.12    0.29 
   4  -8  -3    1.59    0.29 
  -4  -8   3    1.62    0.26 
  -4  -8   3    1.57    0.33 
   4  -8  -3    1.83    0.32 
   4   8  -3    1.26    0.29 
  -4   8   3    1.79    0.30 
   4   8  -3    1.27    0.23 
  -3  -8   3   -0.03    0.17 
  -3  -8   3    0.05    0.23 
   3  -8  -3    0.13    0.18 
   3  -8  -3   -0.18    0.13 
   3  -8  -3    0.01    0.16 
  -3  -8   3    0.05    0.16 
   3  -8  -3   -0.14    0.12 
   3  -8  -3   -0.12    0.17 
  -3  -8   3    0.13    0.34 
  -3   8   3   -0.14    0.22 
  -3   8   3    0.02    0.16 
  -3   8   3   -0.16    0.19 
  -3   8   3    0.15    0.18 
  -3   8   3    0.10    0.12 
  -2  -8   3   20.69    0.99 
   2  -8  -3   22.18    1.03 
   2  -8  -3   22.61    1.03 
  -2  -8   3   21.30    1.03 
   2  -8  -3   21.69    0.96 
   2  -8  -3   21.27    1.03 
   2  -8  -3   21.60    1.01 
  -2  -8   3   21.49    0.98 
  -2   8   3   21.69    1.14 
  -2   8   3   20.67    0.95 
  -2   8   3   20.66    1.04 
  -2   8   3   20.95    1.00 
  -2   8   3   20.89    0.94 
   1  -8  -3    7.34    0.45 
   1  -8  -3    8.98    0.46 
   1  -8  -3    9.28    0.50 
  -1  -8   3    7.89    0.46 
  -1   8   3    8.49    0.55 
  -1   8   3    8.65    0.52 
  -1   8   3    7.61    0.45 
  -1   8   3    9.02    0.43 
   0  -8  -3    1.43    0.18 
   0   8  -3    1.97    0.30 
   0   8   3    1.23    0.21 
   0   8   3    1.15    0.20 
   1  -8   3    1.09    0.17 
   1  -8   3    1.22    0.20 
  -1   8  -3    1.10    0.15 
  -1   8  -3    1.09    0.22 
  -1   8  -3    0.83    0.20 
  -2  -8  -3    4.89    0.39 
  -2  -8  -3    5.22    0.47 
   2  -8   3    4.29    0.32 
   2  -8   3    5.22    0.40 
   2  -8   3    5.45    0.39 
   2  -8   3    5.14    0.46 
   2  -8   3    4.67    0.38 
   2  -8   3    4.12    0.38 
  -2  -8  -3    5.17    0.37 
  -2   8  -3    5.11    0.35 
   2   8   3    4.18    0.32 
  -2   8  -3    5.21    0.46 
  -2   8  -3    4.34    0.48 
   2   8   3    4.47    0.35 
  -2   8  -3    5.15    0.32 
  -2   8  -3    5.27    0.40 
   3  -8   3   -0.26    0.13 
   3  -8   3   -0.01    0.16 
  -3  -8  -3   -0.13    0.14 
   3  -8   3    0.03    0.17 
   3  -8   3    0.06    0.17 
  -3  -8  -3    0.14    0.22 
   3  -8   3    0.17    0.19 
  -3  -8  -3    0.04    0.18 
  -3   8  -3   -0.19    0.12 
  -3   8  -3    0.11    0.22 
  -3   8  -3   -0.21    0.11 
  -3   8  -3    0.11    0.17 
  -3   8  -3    0.15    0.11 
   3   8   3    0.11    0.15 
   4  -8   3    2.42    0.34 
  -4  -8  -3    2.17    0.37 
  -4  -8  -3    1.67    0.26 
   4  -8   3    1.59    0.32 
   4  -8   3    2.43    0.41 
   4  -8   3    2.09    0.34 
  -4  -8  -3    1.66    0.27 
   4   8   3    1.86    0.35 
  -4   8  -3    1.62    0.29 
  -4   8  -3    2.23    0.31 
  -4   8  -3    2.03    0.23 
   4   8   3    1.90    0.26 
   5  -8   3    0.69    0.17 
  -5  -8  -3    0.67    0.14 
  -5   8  -3    0.49    0.15 
   5   8   3    0.65    0.15 
   5  -9  -3    1.12    0.17 
  -5  -9   3    0.97    0.13 
   4  -9  -3    0.09    0.20 
  -4  -9   3    0.09    0.21 
  -4  -9   3    0.06    0.15 
   4  -9  -3   -0.07    0.16 
  -4  -9   3    0.20    0.14 
   4  -9  -3   -0.05    0.19 
   4  -9  -3    0.08    0.20 
   4  -9  -3    0.15    0.20 
   4   9  -3    0.03    0.14 
  -4   9   3   -0.13    0.14 
   4   9  -3   -0.11    0.23 
   3  -9  -3    0.39    0.18 
  -3  -9   3    0.12    0.18 
  -3  -9   3    0.25    0.25 
  -3  -9   3    0.17    0.18 
  -3  -9   3    0.23    0.32 
   3  -9  -3    0.12    0.16 
   3  -9  -3    0.12    0.19 
   3  -9  -3    0.24    0.22 
   3  -9  -3    0.10    0.16 
  -3  -9   3    0.14    0.16 
  -3   9   3    0.13    0.26 
  -3   9   3    0.81    0.29 
  -3   9   3   -0.10    0.19 
  -3   9   3    0.18    0.15 
  -3   9   3    0.22    0.19 
   2  -9  -3    6.50    0.42 
  -2  -9   3    6.93    0.45 
   2  -9  -3    6.64    0.46 
   2  -9  -3    7.12    0.48 
   2  -9  -3    6.83    0.50 
  -2  -9   3    6.02    0.44 
  -2  -9   3    6.61    0.49 
  -2  -9   3    7.22    0.47 
   2  -9  -3    5.62    0.45 
  -2  -9   3    6.06    0.43 
   2  -9  -3    7.01    0.49 
   2  -9  -3    7.46    0.50 
  -2   9   3    6.84    0.40 
  -2   9   3    6.73    0.52 
  -2   9   3    7.45    0.60 
  -2   9   3    6.77    0.47 
  -2   9   3    7.19    0.43 
  -2   9   3    7.62    0.50 
   1  -9  -3   10.19    0.51 
   1  -9  -3   10.31    0.55 
  -1  -9   3    9.39    0.51 
   1  -9  -3    8.39    0.49 
   1   9  -3   10.07    0.57 
  -1   9   3    8.20    0.52 
  -1   9   3    9.73    0.62 
  -1   9   3   10.20    0.49 
  -1   9   3    9.46    0.57 
   0  -9   3   32.31    1.32 
   0  -9  -3   28.50    1.27 
   0   9   3   31.53    1.37 
   0   9  -3   31.80    1.50 
   0   9   3   29.45    1.24 
   0   9   3   30.92    1.34 
   0   9  -3   32.97    1.34 
   1  -9   3   19.94    0.85 
  -1  -9  -3   18.85    0.92 
   1  -9   3   18.77    0.92 
  -1   9  -3   21.06    0.86 
  -1   9  -3   19.62    0.91 
  -1   9  -3   20.10    1.00 
  -1   9  -3   19.06    0.95 
   2  -9   3   29.82    1.37 
  -2  -9  -3   30.61    1.38 
   2  -9   3   32.61    1.39 
   2  -9   3   32.71    1.43 
  -2  -9  -3   31.56    1.36 
  -2  -9  -3   30.33    1.37 
   2  -9   3   31.29    1.36 
   2  -9   3   31.51    1.40 
  -2  -9  -3   31.03    1.40 
  -2   9  -3   32.22    1.34 
  -2   9  -3   30.91    1.40 
   2   9   3   28.58    1.28 
  -2   9  -3   32.16    1.32 
  -2   9  -3   31.52    1.45 
   2   9   3   30.45    1.33 
   3  -9   3    9.23    0.63 
  -3  -9  -3    9.32    0.66 
   3  -9   3    8.55    0.59 
  -3  -9  -3    9.17    0.60 
   3  -9   3    8.89    0.63 
  -3  -9  -3    9.12    0.58 
   3  -9   3    8.89    0.63 
  -3   9  -3    8.46    0.48 
  -3   9  -3    9.23    0.54 
  -3   9  -3    8.46    0.79 
   3   9   3    8.24    0.52 
  -3   9  -3    9.45    0.63 
  -3   9  -3    8.70    0.64 
  -4  -9  -3    0.40    0.22 
   4  -9   3    0.11    0.21 
   4  -9   3    0.54    0.20 
  -4  -9  -3    0.35    0.18 
   4  -9   3    0.42    0.22 
  -4  -9  -3    0.26    0.18 
   4  -9   3    0.35    0.18 
   4   9   3    0.20    0.16 
  -4   9  -3    0.27    0.15 
   4   9   3    0.40    0.25 
  -4   9  -3    0.33    0.19 
  -4   9  -3    0.25    0.20 
   5  -9   3    9.76    0.48 
  -5  -9  -3    9.42    0.45 
   5   9   3    8.42    0.45 
  -5   9  -3    8.27    0.47 
   5 -10  -3   10.19    0.50 
   4 -10  -3    0.90    0.23 
   4 -10  -3    0.28    0.21 
  -4 -10   3    0.96    0.26 
   4 -10  -3    0.44    0.23 
   4 -10  -3    0.89    0.25 
  -4 -10   3    0.63    0.18 
   4  10  -3   -0.59    0.25 
  -4  10   3    0.42    0.19 
   4  10  -3    0.35    0.18 
   3 -10  -3   -0.03    0.20 
  -3 -10   3    0.30    0.19 
  -3 -10   3    0.10    0.17 
   3 -10  -3    0.15    0.18 
   3 -10  -3    0.20    0.17 
  -3 -10   3   -0.09    0.11 
   3 -10  -3    0.14    0.17 
  -3 -10   3    0.13    0.22 
  -3  10   3    0.12    0.28 
  -3  10   3    0.00    0.13 
  -3  10   3    0.22    0.15 
  -3  10   3   -0.15    0.15 
  -3  10   3    0.20    0.20 
  -2 -10   3    3.70    0.34 
   2 -10  -3    3.66    0.37 
  -2 -10   3    4.10    0.42 
   2 -10  -3    3.99    0.39 
  -2 -10   3    3.57    0.34 
   2 -10  -3    3.91    0.39 
  -2 -10   3    4.33    0.36 
   2 -10  -3    4.11    0.41 
   2 -10  -3    4.12    0.44 
  -2 -10   3    3.57    0.35 
  -2 -10   3    4.23    0.39 
  -2  10   3    4.94    0.32 
  -2  10   3    3.36    0.43 
  -2  10   3    4.00    0.39 
  -2  10   3    4.74    0.34 
  -2  10   3    3.53    0.45 
  -2  10   3    4.18    0.48 
   1 -10  -3    0.35    0.18 
  -1 -10   3   -0.04    0.12 
  -1 -10   3    0.10    0.13 
   1 -10  -3    0.04    0.10 
   1 -10  -3   -0.03    0.11 
  -1 -10   3   -0.25    0.10 
  -1 -10   3    0.20    0.11 
   1 -10  -3   -0.09    0.14 
  -1  10   3    0.08    0.10 
  -1  10   3   -0.01    0.13 
  -1  10   3   -0.08    0.18 
  -1  10   3   -0.10    0.14 
  -1  10   3    0.09    0.11 
   1  10  -3   -0.05    0.11 
   0 -10  -3    0.70    0.16 
   0 -10   3    0.82    0.20 
   0  10  -3    0.64    0.13 
   0  10   3    0.67    0.13 
   0  10  -3    0.85    0.20 
   0  10   3    0.84    0.20 
   0  10   3    0.71    0.22 
   1 -10   3    0.01    0.12 
  -1 -10  -3    0.37    0.16 
   1 -10   3    0.30    0.15 
   1 -10   3    0.01    0.15 
   1 -10   3    0.45    0.16 
  -1 -10  -3   -0.01    0.15 
  -1 -10  -3    0.25    0.14 
  -1 -10  -3    0.18    0.14 
   1  10   3    0.13    0.12 
  -1  10  -3    0.37    0.15 
  -1  10  -3    0.19    0.17 
  -1  10  -3    0.16    0.11 
  -1  10  -3    0.51    0.20 
   1  10   3    0.07    0.13 
   2 -10   3    7.53    0.54 
   2 -10   3    7.59    0.49 
  -2 -10  -3    7.80    0.52 
   2 -10   3    7.25    0.48 
   2 -10   3    6.98    0.48 
  -2 -10  -3    8.09    0.55 
  -2 -10  -3    7.44    0.50 
   2 -10   3    7.50    0.53 
  -2 -10  -3    7.80    0.49 
   2 -10   3    7.02    0.51 
  -2  10  -3    7.71    0.51 
   2  10   3    7.38    0.48 
  -2  10  -3    8.53    0.66 
   2  10   3    7.44    0.43 
  -2  10  -3    7.40    0.44 
  -2  10  -3    7.65    0.47 
  -2  10  -3    7.22    0.56 
  -3 -10  -3    2.95    0.34 
  -3 -10  -3    3.10    0.36 
   3 -10   3    3.44    0.41 
   3 -10   3    3.22    0.41 
  -3 -10  -3    3.36    0.46 
   3 -10   3    4.12    0.47 
   3 -10   3    3.58    0.38 
  -3  10  -3    3.76    0.41 
  -3  10  -3    3.17    0.46 
  -3  10  -3    2.85    0.30 
  -3  10  -3    3.19    0.49 
  -3  10  -3    2.90    0.28 
   3  10   3    3.68    0.34 
   4 -10   3    0.81    0.25 
  -4 -10  -3    1.28    0.23 
   4 -10   3    1.36    0.25 
   4 -10   3    1.11    0.27 
  -4 -10  -3    1.29    0.23 
   4 -10   3    0.93    0.26 
   4  10   3    1.53    0.46 
  -4  10  -3    1.39    0.27 
  -4  10  -3    1.12    0.25 
   4  10   3    1.24    0.21 
  -4  10  -3    1.23    0.19 
   5 -10   3    1.09    0.14 
  -5 -10  -3    1.02    0.13 
  -5  10  -3    1.02    0.16 
   4 -11  -3    0.18    0.20 
   4 -11  -3    0.28    0.19 
  -4 -11   3    0.12    0.15 
  -4 -11   3    0.20    0.13 
   4 -11  -3    0.27    0.16 
   4 -11  -3    0.37    0.22 
  -4  11   3    0.28    0.18 
   4  11  -3   -0.25    0.26 
   3 -11  -3    0.51    0.21 
  -3 -11   3    0.86    0.23 
   3 -11  -3    0.52    0.24 
   3 -11  -3    0.32    0.21 
  -3 -11   3    0.29    0.14 
  -3 -11   3    0.63    0.26 
   3 -11  -3    0.82    0.23 
  -3 -11   3    0.43    0.20 
  -3  11   3    0.65    0.25 
  -3  11   3    0.65    0.35 
  -3  11   3    0.07    0.11 
  -3  11   3    0.65    0.23 
  -3  11   3    0.87    0.20 
   2 -11  -3    0.03    0.14 
   2 -11  -3    0.14    0.19 
  -2 -11   3   -0.06    0.18 
  -2 -11   3    0.20    0.18 
  -2 -11   3   -0.01    0.14 
  -2 -11   3    0.25    0.23 
   2 -11  -3    0.11    0.13 
  -2 -11   3    0.10    0.13 
   2 -11  -3    0.34    0.20 
  -2  11   3    0.23    0.22 
  -2  11   3   -0.19    0.18 
  -2  11   3   -0.04    0.14 
  -2  11   3    0.23    0.12 
  -2  11   3   -0.02    0.13 
   1 -11  -3    0.45    0.17 
   1 -11  -3    0.32    0.12 
  -1 -11   3    0.33    0.15 
  -1 -11   3    0.44    0.17 
   1 -11  -3    0.62    0.20 
   1 -11  -3    0.77    0.19 
   1 -11  -3    0.57    0.20 
   1 -11  -3    0.48    0.23 
  -1 -11   3    0.50    0.16 
  -1 -11   3    0.68    0.18 
  -1  11   3    0.48    0.13 
  -1  11   3    0.21    0.18 
   1  11  -3    0.61    0.16 
  -1  11   3    0.46    0.22 
  -1  11   3    0.45    0.15 
  -1  11   3    0.12    0.13 
   0 -11  -3    1.41    0.24 
   0 -11   3    1.22    0.22 
   0 -11   3    1.21    0.18 
   0 -11  -3    1.21    0.27 
   0 -11   3    1.75    0.24 
   0 -11   3    1.37    0.33 
   0 -11  -3    1.20    0.22 
   0 -11  -3    1.45    0.21 
   0  11   3    1.41    0.26 
   0  11  -3    1.67    0.26 
   0  11  -3    0.84    0.24 
   0  11   3    1.33    0.18 
   0  11  -3    1.42    0.18 
  -1 -11  -3    3.54    0.35 
   1 -11   3    4.77    0.43 
  -1 -11  -3    3.33    0.36 
  -1 -11  -3    3.50    0.32 
  -1 -11  -3    3.97    0.38 
   1 -11   3    4.18    0.36 
   1 -11   3    4.15    0.38 
   1 -11   3    3.04    0.35 
   1 -11   3    3.10    0.34 
   1  11   3    3.19    0.34 
  -1  11  -3    3.97    0.36 
  -1  11  -3    3.81    0.29 
  -1  11  -3    3.52    0.41 
  -1  11  -3    3.69    0.44 
   1  11   3    3.31    0.26 
  -2 -11  -3    1.75    0.26 
  -2 -11  -3    1.14    0.25 
   2 -11   3    1.85    0.32 
  -2 -11  -3    1.52    0.24 
   2 -11   3    1.79    0.26 
   2 -11   3    1.35    0.26 
   2 -11   3    1.42    0.23 
   2 -11   3    1.80    0.30 
   2 -11   3    1.40    0.24 
   2  11   3    1.32    0.24 
  -2  11  -3    0.86    0.22 
  -2  11  -3    1.34    0.32 
  -2  11  -3    1.16    0.28 
   2  11   3    1.73    0.26 
   2  11   3    1.22    0.19 
  -2  11  -3    1.39    0.21 
   3 -11   3    0.19    0.19 
   3 -11   3    0.29    0.20 
  -3 -11  -3   -0.01    0.17 
  -3 -11  -3   -0.19    0.15 
   3 -11   3    0.38    0.19 
   3 -11   3   -0.11    0.20 
  -3 -11  -3   -0.07    0.13 
  -3  11  -3    0.29    0.23 
  -3  11  -3   -0.02    0.18 
   3  11   3    0.14    0.16 
  -3  11  -3    0.06    0.25 
  -3  11  -3    0.17    0.14 
  -3  11  -3    0.13    0.14 
  -4 -11  -3    5.41    0.40 
   4 -11   3    7.05    0.49 
   4 -11   3    5.60    0.42 
   4 -11   3    3.94    0.43 
  -4 -11  -3    5.56    0.61 
   4 -11   3    6.79    0.62 
  -4  11  -3    4.98    0.34 
   4  11   3    4.90    0.37 
  -4  11  -3    4.60    0.43 
  -4  11  -3    5.10    0.43 
   4  11   3    5.17    0.49 
   4 -12  -3    3.92    0.41 
   4 -12  -3    3.29    0.37 
   4 -12  -3    3.86    0.47 
  -4 -12   3    3.77    0.33 
  -4  12   3    3.12    0.34 
   3 -12  -3   -0.07    0.17 
  -3 -12   3    0.26    0.25 
   3 -12  -3   -0.05    0.15 
  -3 -12   3    0.08    0.15 
  -3 -12   3    0.15    0.22 
   3 -12  -3    0.17    0.28 
  -3  12   3    0.28    0.27 
  -3  12   3    0.07    0.17 
  -3  12   3    0.05    0.22 
  -3  12   3   -0.13    0.11 
  -3  12   3    0.13    0.20 
   2 -12  -3    0.35    0.18 
   2 -12  -3    0.27    0.20 
   2 -12  -3   -0.21    0.18 
   2 -12  -3    0.07    0.16 
  -2 -12   3    0.18    0.17 
  -2 -12   3   -0.13    0.14 
   2 -12  -3    0.54    0.18 
  -2 -12   3    0.13    0.15 
  -2 -12   3    0.32    0.17 
  -2  12   3    0.14    0.14 
  -2  12   3    0.18    0.18 
  -2  12   3    0.01    0.21 
  -2  12   3    0.13    0.13 
  -2  12   3    0.21    0.22 
   1 -12  -3    0.12    0.26 
  -1 -12   3    0.07    0.13 
   1 -12  -3   -0.11    0.14 
   1 -12  -3   -0.02    0.14 
  -1 -12   3    0.00    0.17 
  -1 -12   3    0.02    0.13 
   1 -12  -3   -0.01    0.15 
  -1 -12   3    0.01    0.12 
   1 -12  -3   -0.25    0.15 
   1 -12  -3   -0.30    0.13 
  -1 -12   3    0.01    0.13 
  -1  12   3   -0.01    0.12 
  -1  12   3    0.12    0.19 
   1  12  -3    0.13    0.13 
  -1  12   3    0.22    0.14 
  -1  12   3   -0.08    0.18 
  -1  12   3   -0.03    0.13 
   0 -12   3    0.88    0.17 
   0 -12   3    0.94    0.19 
   0 -12  -3    1.39    0.23 
   0 -12  -3    0.96    0.23 
   0 -12   3    1.14    0.22 
   0 -12   3    0.84    0.22 
   0 -12   3    0.82    0.20 
   0 -12  -3    0.90    0.19 
   0 -12  -3    1.02    0.22 
   0 -12  -3    1.19    0.22 
   0  12   3    0.86    0.23 
   0  12   3    0.88    0.16 
   0  12  -3    0.90    0.23 
   0  12   3    0.56    0.19 
   1 -12   3    6.96    0.46 
   1 -12   3    6.64    0.50 
   1 -12   3    6.54    0.48 
  -1 -12  -3    6.52    0.47 
  -1 -12  -3    6.29    0.44 
   1 -12   3    5.95    0.43 
  -1 -12  -3    6.38    0.46 
   1 -12   3    5.77    0.43 
   1 -12   3    5.93    0.48 
  -1 -12  -3    6.85    0.48 
  -1  12  -3    6.24    0.40 
   1  12   3    6.16    0.38 
   1  12   3    6.34    0.46 
  -1  12  -3    6.36    0.44 
  -1  12  -3    6.07    0.59 
  -1  12  -3    6.51    0.42 
  -1  12  -3    6.24    0.59 
  -2 -12  -3    2.91    0.34 
   2 -12   3    3.30    0.38 
   2 -12   3    3.85    0.40 
  -2 -12  -3    3.08    0.36 
  -2 -12  -3    3.08    0.33 
   2 -12   3    2.16    0.29 
   2 -12   3    2.91    0.41 
  -2 -12  -3    2.59    0.33 
   2 -12   3    2.78    0.30 
   2 -12   3    2.83    0.30 
   2  12   3    3.03    0.29 
  -2  12  -3    2.69    0.44 
  -2  12  -3    2.68    0.30 
   2  12   3    3.28    0.35 
  -2  12  -3    3.21    0.67 
   2  12   3    3.07    0.34 
  -2  12  -3    3.59    0.33 
  -2  12  -3    3.35    0.37 
   3 -12   3    0.25    0.18 
   3 -12   3    0.38    0.19 
  -3 -12  -3    0.40    0.24 
   3 -12   3    0.13    0.18 
  -3  12  -3    0.21    0.19 
  -3  12  -3    0.17    0.14 
  -3  12  -3   -0.13    0.25 
  -3  12  -3    0.53    0.27 
   3  12   3    0.20    0.18 
   4 -12   3    0.13    0.18 
  -4 -12  -3    0.45    0.16 
   4 -12   3    0.13    0.18 
   4 -12   3    0.07    0.14 
  -4 -12  -3    0.07    0.15 
   4  12   3   -0.05    0.14 
  -4  12  -3   -0.08    0.13 
   4  12   3   -0.06    0.26 
  -4  12  -3    0.19    0.13 
   4 -13  -3    0.43    0.19 
  -4 -13   3    0.10    0.12 
  -4 -13   3    0.13    0.12 
   4 -13  -3    0.15    0.13 
   4 -13  -3    0.59    0.29 
  -4  13   3    0.25    0.16 
   3 -13  -3    2.29    0.38 
  -3 -13   3    1.24    0.25 
   3 -13  -3    1.57    0.25 
   3 -13  -3    1.58    0.26 
   3 -13  -3    1.56    0.30 
  -3 -13   3    1.09    0.24 
  -3 -13   3    1.24    0.23 
  -3  13   3    2.07    0.47 
  -3  13   3    2.00    0.30 
  -3  13   3    1.85    0.25 
  -3  13   3    1.30    0.32 
   2 -13  -3    0.18    0.21 
  -2 -13   3    0.04    0.16 
  -2 -13   3   -0.13    0.16 
  -2 -13   3    0.04    0.16 
   2 -13  -3    0.00    0.17 
  -2 -13   3   -0.06    0.15 
   2 -13  -3    0.35    0.23 
   2 -13  -3    0.07    0.16 
   2 -13  -3    0.24    0.16 
  -2  13   3    0.12    0.21 
  -2  13   3    0.03    0.13 
  -2  13   3    0.09    0.13 
  -2  13   3   -0.33    0.12 
  -2  13   3    0.10    0.22 
   2  13  -3   -0.15    0.19 
   1 -13  -3    2.07    0.28 
  -1 -13   3    1.66    0.25 
  -1 -13   3    1.85    0.26 
   1 -13  -3    2.04    0.29 
  -1 -13   3    1.96    0.28 
   1 -13  -3    2.00    0.33 
   1 -13  -3    2.39    0.35 
  -1 -13   3    2.23    0.27 
  -1 -13   3    1.72    0.29 
   1 -13  -3    2.20    0.30 
  -1  13   3    1.64    0.34 
  -1  13   3    2.03    0.26 
  -1  13   3    1.92    0.24 
  -1  13   3    1.90    0.38 
  -1  13   3    1.51    0.25 
   1  13  -3    2.32    0.29 
   1  13  -3    1.92    0.22 
   0 -13   3    0.66    0.20 
   0 -13  -3    0.61    0.18 
   0 -13  -3    0.02    0.17 
   0 -13   3    0.53    0.19 
   0 -13   3    0.32    0.17 
   0 -13  -3    0.54    0.21 
   0 -13   3    0.85    0.22 
   0 -13   3    0.33    0.16 
   0 -13  -3    0.36    0.18 
   0 -13  -3    0.50    0.17 
   0 -13  -3    0.54    0.19 
   0 -13   3    0.28    0.16 
   0  13  -3    0.46    0.21 
   0  13   3    0.32    0.13 
   0  13   3    0.57    0.23 
   0  13   3    0.67    0.19 
   0  13  -3    0.42    0.13 
   0  13  -3    0.41    0.23 
  -1 -13  -3    3.00    0.34 
  -1 -13  -3    3.73    0.38 
   1 -13   3    3.98    0.40 
  -1 -13  -3    3.57    0.38 
   1 -13   3    3.70    0.38 
  -1 -13  -3    3.13    0.33 
   1 -13   3    3.45    0.36 
   1 -13   3    3.96    0.42 
   1 -13   3    3.15    0.35 
   1 -13   3    3.16    0.39 
  -1  13  -3    3.82    0.49 
   1  13   3    3.52    0.41 
  -1  13  -3    3.60    0.36 
  -1  13  -3    2.27    0.38 
  -1  13  -3    3.96    0.34 
   1  13   3    3.54    0.28 
  -1  13  -3    3.89    0.33 
  -2 -13  -3    0.16    0.16 
   2 -13   3    0.45    0.22 
   2 -13   3    0.30    0.19 
   2 -13   3    0.35    0.21 
   2 -13   3   -0.06    0.16 
  -2 -13  -3    0.01    0.18 
  -2 -13  -3    0.27    0.19 
  -2 -13  -3    0.33    0.18 
   2 -13   3    0.23    0.19 
  -2  13  -3    0.43    0.26 
  -2  13  -3    0.39    0.19 
  -2  13  -3    0.14    0.24 
  -2  13  -3    0.43    0.18 
  -2  13  -3    0.10    0.13 
   2  13   3    0.25    0.21 
   3 -13   3    6.43    0.58 
  -3 -13  -3    4.97    0.46 
   3 -13   3    5.85    0.52 
   3 -13   3    5.34    0.41 
  -3 -13  -3    5.26    0.43 
  -3  13  -3    5.12    0.47 
  -3  13  -3    4.56    0.54 
  -3  13  -3    4.62    0.35 
  -3  13  -3    5.64    0.41 
  -3  13  -3    4.93    0.70 
  -4 -13  -3    3.79    0.31 
   4 -13   3    4.47    0.41 
   4 -13   3    3.41    0.33 
   4 -13   3    4.01    0.32 
  -4 -13  -3    3.74    0.31 
  -4  13  -3    3.26    0.32 
   4  13   3    3.31    0.28 
   4 -14  -3   -0.12    0.14 
  -4 -14   3    0.06    0.11 
  -4  14   3   -0.10    0.11 
  -3 -14   3    1.75    0.26 
  -3 -14   3    2.99    0.32 
   3 -14  -3    3.12    0.41 
  -3 -14   3    3.04    0.36 
   3 -14  -3    2.88    0.37 
   3 -14  -3    2.74    0.29 
  -3  14   3    2.69    0.31 
  -3  14   3    2.68    0.39 
  -3  14   3    3.21    0.31 
   2 -14  -3    0.70    0.24 
   2 -14  -3    0.26    0.15 
   2 -14  -3    0.18    0.22 
  -2 -14   3    0.49    0.19 
  -2 -14   3    0.37    0.19 
  -2 -14   3    0.91    0.22 
  -2 -14   3    0.54    0.20 
   2 -14  -3    0.26    0.22 
  -2  14   3    0.40    0.18 
  -2  14   3    0.13    0.14 
  -2  14   3    0.24    0.16 
  -2  14   3    0.36    0.30 
  -2  14   3    0.05    0.24 
   2  14  -3    0.90    0.26 
   1 -14  -3    2.63    0.32 
  -1 -14   3    2.58    0.33 
  -1 -14   3    2.27    0.30 
   1 -14  -3    2.05    0.29 
   1 -14  -3    2.49    0.32 
  -1 -14   3    1.90    0.29 
  -1 -14   3    1.91    0.26 
   1 -14  -3    1.82    0.31 
  -1  14   3    2.47    0.44 
  -1  14   3    2.76    0.30 
   1  14  -3    2.52    0.25 
  -1  14   3    1.69    0.35 
   1  14  -3    2.11    0.29 
   0 -14  -3    0.38    0.19 
   0 -14  -3    0.57    0.22 
   0 -14   3    0.44    0.17 
   0 -14   3    0.81    0.25 
   0 -14  -3    0.39    0.19 
   0 -14  -3    0.70    0.21 
   0 -14   3    0.84    0.24 
   0 -14  -3    0.74    0.25 
   0 -14  -3    0.65    0.20 
   0 -14   3    0.87    0.23 
   0 -14   3    1.25    0.23 
   0  14  -3    0.68    0.17 
   0  14  -3    0.96    0.27 
   0  14   3    0.92    0.27 
   0  14  -3    0.78    0.21 
   0  14   3    0.58    0.21 
   0  14   3    0.61    0.16 
   1 -14   3   -0.09    0.17 
   1 -14   3   -0.13    0.14 
   1 -14   3    0.25    0.21 
  -1 -14  -3   -0.03    0.14 
  -1 -14  -3   -0.08    0.16 
  -1 -14  -3    0.12    0.17 
  -1 -14  -3    0.06    0.15 
   1 -14   3   -0.27    0.19 
   1 -14   3    0.14    0.16 
   1 -14   3    0.06    0.18 
   1  14   3    0.15    0.19 
  -1  14  -3   -0.09    0.20 
  -1  14  -3    0.08    0.15 
  -1  14  -3   -0.17    0.22 
  -1  14  -3    0.36    0.31 
  -1  14  -3    0.02    0.13 
   1  14   3    0.00    0.13 
   2 -14   3    1.75    0.27 
   2 -14   3    1.69    0.30 
  -2 -14  -3    1.67    0.28 
   2 -14   3    1.97    0.33 
   2 -14   3    1.77    0.30 
  -2 -14  -3    1.86    0.28 
  -2 -14  -3    1.58    0.29 
  -2  14  -3    1.54    0.38 
  -2  14  -3    2.18    0.27 
   2  14   3    1.95    0.25 
  -2  14  -3    1.62    0.28 
   2  14   3    1.81    0.34 
  -2  14  -3    1.87    0.27 
   2  14   3    2.62    0.33 
  -2  14  -3    2.29    0.41 
   3 -14   3    2.81    0.40 
  -3 -14  -3    2.67    0.32 
   3 -14   3    2.40    0.35 
  -3 -14  -3    2.91    0.35 
  -3  14  -3    2.21    0.39 
  -3  14  -3    3.19    0.36 
  -3  14  -3    2.26    0.25 
  -3  14  -3    2.48    0.28 
   3  14   3    2.60    0.29 
  -4 -14  -3    0.71    0.15 
  -4 -14  -3    0.36    0.13 
   4 -14   3    0.45    0.16 
  -4  14  -3    0.45    0.14 
  -4 -15   3    0.53    0.11 
   4 -15  -3    0.56    0.17 
   3 -15  -3   -0.03    0.19 
  -3 -15   3    0.30    0.17 
  -3 -15   3   -0.09    0.15 
  -3 -15   3    0.02    0.13 
   3 -15  -3   -0.06    0.19 
  -3  15   3    0.07    0.22 
  -3  15   3   -0.10    0.14 
  -3  15   3   -0.04    0.15 
  -2 -15   3    0.95    0.24 
  -2 -15   3    0.60    0.20 
  -2 -15   3    0.88    0.22 
   2 -15  -3    0.77    0.25 
   2 -15  -3    0.58    0.27 
   2 -15  -3    0.87    0.24 
  -2 -15   3    1.37    0.25 
  -2  15   3    0.63    0.21 
  -2  15   3    0.62    0.44 
  -2  15   3    0.80    0.19 
  -2  15   3    0.87    0.34 
   2  15  -3    0.90    0.42 
  -2  15   3    0.92    0.21 
   1 -15  -3   18.68    0.94 
  -1 -15   3   19.68    0.99 
  -1 -15   3   20.04    1.01 
   1 -15  -3   18.58    0.94 
   1 -15  -3   19.72    0.99 
  -1 -15   3   20.01    1.00 
  -1 -15   3   19.50    0.96 
   1 -15  -3   17.41    0.93 
   1 -15  -3   20.15    1.05 
  -1  15   3   19.58    1.24 
   1  15  -3   19.39    0.88 
  -1  15   3   19.64    0.93 
  -1  15   3   16.38    1.10 
  -1  15   3   20.57    0.93 
   0 -15  -3    3.28    0.31 
   0 -15  -3    2.60    0.34 
   0 -15  -3    3.22    0.40 
   0 -15  -3    3.91    0.40 
   0 -15   3    3.27    0.39 
   0 -15   3    2.97    0.34 
   0 -15   3    2.81    0.35 
   0 -15   3    3.14    0.36 
   0 -15   3    2.85    0.39 
   0 -15  -3    2.90    0.34 
   0  15  -3    2.93    0.42 
   0  15   3    3.69    0.34 
   0  15  -3    3.45    0.33 
   0  15   3    3.69    0.50 
   0  15  -3    3.29    0.31 
   1 -15   3   38.34    1.72 
   1 -15   3   35.66    1.65 
  -1 -15  -3   36.26    1.67 
   1 -15   3   38.57    1.61 
  -1 -15  -3   37.34    1.63 
   1 -15   3   36.76    1.68 
  -1 -15  -3   37.67    1.67 
   1 -15   3   36.66    1.63 
  -1 -15  -3   39.22    1.67 
  -1  15  -3   39.98    1.97 
  -1  15  -3   36.90    1.60 
   1  15   3   37.01    1.73 
   1  15   3   37.95    1.58 
   1  15   3   38.45    1.72 
  -1  15  -3   39.24    1.61 
  -1  15  -3   34.35    1.62 
   2 -15   3    1.47    0.29 
  -2 -15  -3    1.73    0.29 
   2 -15   3    2.16    0.31 
   2 -15   3    1.38    0.32 
  -2 -15  -3    1.30    0.25 
  -2 -15  -3    1.80    0.29 
   2  15   3    1.94    0.26 
  -2  15  -3    1.58    0.25 
  -2  15  -3    1.50    0.24 
  -2  15  -3    1.34    0.38 
  -2  15  -3    1.42    0.39 
  -2  15  -3    1.86    0.29 
   2  15   3    1.33    0.31 
   2  15   3    1.73    0.31 
  -3 -15  -3    0.12    0.12 
  -3 -15  -3    0.36    0.20 
  -3 -15  -3    0.78    0.20 
   3 -15   3    0.44    0.21 
   3 -15   3    0.59    0.25 
   3  15   3    0.46    0.18 
  -3  15  -3    0.04    0.12 
  -3  15  -3    0.55    0.19 
  -3  15  -3    0.57    0.17 
  -3  15  -3    0.59    0.28 
  -4 -15  -3    1.06    0.16 
  -4 -15  -3    1.43    0.19 
   4 -15   3    1.10    0.15 
  -3 -16   3    1.00    0.20 
  -3 -16   3    0.61    0.22 
   3 -16  -3    0.88    0.17 
  -3  16   3    0.58    0.20 
  -2 -16   3    0.33    0.18 
  -2 -16   3   -0.03    0.15 
   2 -16  -3    0.12    0.17 
  -2 -16   3   -0.03    0.16 
   2 -16  -3    0.07    0.19 
  -2 -16   3    0.13    0.16 
  -2  16   3   -0.12    0.13 
  -2  16   3    0.04    0.15 
  -2  16   3    0.15    0.21 
  -2  16   3    0.20    0.29 
  -2  16   3    0.27    0.32 
   2  16  -3    0.21    0.17 
   1 -16  -3    7.66    0.59 
   1 -16  -3    7.83    0.52 
   1 -16  -3    7.42    0.51 
  -1 -16   3    7.59    0.55 
  -1 -16   3    7.74    0.53 
  -1 -16   3    7.83    0.56 
  -1 -16   3    7.96    0.56 
   1 -16  -3    7.88    0.55 
  -1  16   3    5.52    0.65 
  -1  16   3    8.21    0.50 
  -1  16   3    6.26    0.70 
  -1  16   3    8.05    0.51 
   1  16  -3    7.61    0.46 
   0 -16  -3    0.12    0.19 
   0 -16   3    0.20    0.16 
   0 -16  -3    0.38    0.18 
   0 -16  -3    0.10    0.16 
   0 -16   3    0.10    0.19 
   0 -16  -3    0.12    0.17 
   0 -16   3    0.47    0.20 
   0 -16   3    0.38    0.17 
   0 -16  -3    0.43    0.20 
   0 -16   3    0.22    0.17 
   0  16  -3    0.10    0.23 
   0  16   3    0.21    0.23 
   0  16  -3    0.12    0.14 
   0  16   3    0.33    0.14 
   0  16  -3    0.04    0.20 
   1 -16   3    8.45    0.62 
   1 -16   3    8.07    0.53 
  -1 -16  -3    9.39    0.59 
  -1 -16  -3    8.80    0.59 
   1 -16   3    8.13    0.59 
  -1 -16  -3    8.98    0.60 
  -1 -16  -3    8.83    0.56 
   1 -16   3    9.15    0.60 
   1 -16   3    8.16    0.56 
  -1  16  -3    8.87    0.53 
  -1  16  -3    8.59    0.54 
   1  16   3    8.36    0.51 
  -1  16  -3    6.98    0.73 
   1  16   3    8.81    0.64 
   1  16   3    7.61    0.63 
   2 -16   3    2.20    0.37 
   2 -16   3    2.25    0.32 
  -2 -16  -3    2.05    0.31 
  -2 -16  -3    2.09    0.29 
  -2 -16  -3    2.18    0.32 
   2 -16   3    2.85    0.34 
   2  16   3    1.51    0.29 
  -2  16  -3    2.00    0.26 
  -2  16  -3    1.69    0.28 
  -2  16  -3    1.83    0.42 
  -2  16  -3    2.34    0.44 
  -2  16  -3    1.70    0.24 
   2  16   3    2.91    0.30 
  -3 -16  -3    0.05    0.11 
  -3 -16  -3   -0.02    0.16 
  -3 -16  -3    0.15    0.17 
   3 -16   3    0.26    0.20 
   3  16   3    0.22    0.17 
  -3  16  -3   -0.10    0.13 
  -3  16  -3    0.31    0.17 
  -3 -17   3    0.50    0.17 
  -3 -17   3    0.11    0.11 
  -3 -17   3    0.47    0.15 
   3 -17  -3    0.65    0.19 
   3 -17  -3    0.30    0.13 
   2 -17  -3    8.40    0.52 
   2 -17  -3    9.62    0.59 
  -2 -17   3    9.12    0.59 
  -2 -17   3    9.48    0.57 
  -2 -17   3    9.20    0.56 
   2  17  -3    8.84    0.53 
  -2  17   3    9.26    0.53 
  -2  17   3    7.81    0.76 
  -2  17   3    9.61    0.54 
   1 -17  -3    1.92    0.29 
   1 -17  -3    1.64    0.25 
   1 -17  -3    1.29    0.26 
   1 -17  -3    1.62    0.26 
  -1 -17   3    1.90    0.28 
  -1 -17   3    2.24    0.31 
  -1 -17   3    1.41    0.26 
   1 -17  -3    1.77    0.31 
  -1 -17   3    1.66    0.28 
  -1  17   3    1.95    0.26 
   1  17  -3    2.14    0.25 
  -1  17   3    1.58    0.56 
   0 -17   3    0.26    0.19 
   0 -17  -3    0.02    0.15 
   0 -17   3   -0.03    0.19 
   0 -17  -3   -0.02    0.16 
   0 -17  -3    0.21    0.20 
   0 -17   3   -0.09    0.16 
   0 -17   3   -0.09    0.14 
   0 -17   3   -0.10    0.15 
   0 -17  -3    0.17    0.18 
   0  17  -3    0.08    0.13 
   0  17  -3    0.27    0.26 
   0  17   3    0.46    0.26 
   0  17   3   -0.02    0.14 
  -1 -17  -3   21.15    1.09 
   1 -17   3   23.24    1.02 
   1 -17   3   20.42    1.06 
  -1 -17  -3   23.50    1.10 
   1 -17   3   20.08    1.04 
  -1 -17  -3   22.14    1.08 
  -1 -17  -3   22.58    1.06 
   1 -17   3   20.76    1.04 
   1 -17   3   22.39    1.12 
   1  17   3   23.76    1.18 
  -1  17  -3   23.75    1.04 
  -1  17  -3   22.15    1.32 
  -1  17  -3   21.32    1.01 
   1  17   3   23.78    1.03 
   2 -17   3   12.66    0.73 
   2 -17   3   13.38    0.70 
  -2 -17  -3   12.26    0.71 
  -2 -17  -3   12.87    0.73 
   2 -17   3   11.42    0.66 
  -2 -17  -3   13.23    0.69 
   2  17   3   13.67    0.67 
  -2  17  -3   12.44    0.66 
  -2  17  -3   12.97    0.67 
  -3 -17  -3    0.01    0.10 
  -3 -17  -3   -0.02    0.11 
   3 -17   3   -0.20    0.14 
   3 -17   3   -0.04    0.11 
  -3 -17  -3    0.22    0.16 
  -3  17  -3    0.07    0.13 
   3 -18  -3    0.25    0.15 
  -3 -18   3    0.32    0.11 
  -3 -18   3    0.20    0.15 
   2 -18  -3    0.48    0.15 
  -2 -18   3    0.46    0.16 
  -2 -18   3    0.43    0.21 
  -2 -18   3    0.26    0.13 
  -2 -18   3    0.35    0.18 
   2 -18  -3    0.19    0.20 
  -2  18   3    0.20    0.22 
   2  18  -3    0.38    0.19 
  -2  18   3    0.22    0.14 
   1 -18  -3    0.24    0.14 
  -1 -18   3    0.15    0.15 
  -1 -18   3    0.23    0.16 
  -1 -18   3    0.30    0.18 
   1 -18  -3    0.08    0.19 
   1 -18  -3    0.35    0.19 
   1 -18  -3   -0.01    0.16 
  -1 -18   3    0.02    0.15 
   1 -18  -3   -0.07    0.15 
  -1  18   3    0.23    0.16 
   1  18  -3    0.23    0.14 
  -1  18   3    0.32    0.24 
   0 -18   3    0.31    0.21 
   0 -18   3    0.16    0.16 
   0 -18  -3    0.12    0.15 
   0 -18   3   -0.02    0.15 
   0 -18   3    0.34    0.17 
   0 -18  -3    0.20    0.19 
   0 -18  -3    0.03    0.17 
   0 -18  -3    0.35    0.17 
   0  18   3    0.21    0.23 
   0  18   3   -0.08    0.20 
   0  18  -3    0.17    0.17 
   1 -18   3   -0.01    0.15 
   1 -18   3    0.05    0.15 
  -1 -18  -3    0.06    0.14 
   1 -18   3   -0.01    0.16 
  -1 -18  -3   -0.16    0.15 
   1 -18   3   -0.03    0.14 
  -1 -18  -3    0.09    0.17 
  -1 -18  -3    0.07    0.18 
  -1  18  -3    0.19    0.16 
   1  18   3    0.12    0.14 
  -1  18  -3    0.19    0.13 
   1  18   3    0.37    0.24 
  -2 -18  -3   -0.09    0.15 
  -2 -18  -3    0.16    0.14 
   2  18   3    0.10    0.14 
  -2  18  -3    0.18    0.20 
  -2  18  -3   -0.07    0.17 
  -2  18  -3    0.00    0.13 
  -3 -18  -3    1.27    0.18 
   3 -18   3    1.86    0.17 
   3 -18   3    2.05    0.24 
  -3 -18  -3    1.70    0.17 
  -2 -19   3    1.30    0.20 
   2 -19  -3    1.24    0.20 
  -2 -19   3    1.25    0.19 
  -2 -19   3    1.34    0.21 
   2 -19  -3    1.60    0.18 
  -2  19   3    1.54    0.21 
  -2  19   3    1.41    0.19 
  -1 -19   3    0.27    0.17 
   1 -19  -3   -0.03    0.16 
  -1 -19   3    0.10    0.15 
  -1 -19   3   -0.29    0.18 
   1 -19  -3    0.16    0.15 
  -1 -19   3    0.42    0.15 
   1 -19  -3    0.00    0.16 
   1  19  -3   -0.29    0.20 
  -1  19   3   -0.18    0.12 
  -1  19   3    0.09    0.19 
   1  19  -3    0.09    0.13 
   0 -19   3    0.18    0.16 
   0 -19   3   -0.04    0.12 
   0 -19   3   -0.05    0.16 
   0 -19  -3    0.08    0.17 
   0 -19  -3    0.27    0.17 
   0 -19  -3    0.09    0.15 
   0 -19  -3    0.22    0.15 
   0 -19   3    0.13    0.15 
   0  19  -3   -0.08    0.13 
   0  19   3    0.15    0.13 
   0  19   3    0.23    0.22 
   1 -19   3    0.05    0.16 
  -1 -19  -3   -0.04    0.15 
  -1 -19  -3    0.29    0.15 
   1 -19   3    0.18    0.16 
   1 -19   3    0.08    0.16 
  -1 -19  -3    0.18    0.16 
  -1 -19  -3    0.04    0.15 
   1 -19   3    0.34    0.17 
   1  19   3    0.35    0.21 
  -1  19  -3    0.03    0.14 
   1  19   3   -0.04    0.12 
   1  19   3   -0.06    0.16 
  -2 -19  -3    0.73    0.16 
   2 -19   3    0.85    0.16 
  -2 -19  -3    0.66    0.18 
  -2 -19  -3    0.79    0.17 
  -2  19  -3    0.56    0.14 
   2  19   3    0.97    0.22 
  -2 -20   3    1.28    0.18 
  -2 -20   3    1.63    0.20 
  -2 -20   3    1.29    0.16 
  -1 -20   3    0.16    0.14 
   1 -20  -3    0.19    0.20 
  -1 -20   3   -0.24    0.12 
  -1 -20   3   -0.18    0.13 
  -1 -20   3    0.02    0.12 
   1 -20  -3    0.04    0.11 
   1  20  -3   -0.02    0.11 
  -1  20   3    0.12    0.13 
   0 -20   3    0.01    0.14 
   0 -20  -3    0.22    0.13 
   0 -20   3   -0.07    0.13 
   0 -20  -3    0.16    0.14 
   0 -20  -3    0.07    0.15 
   0 -20  -3    0.28    0.17 
   0 -20   3    0.07    0.13 
   0 -20   3    0.25    0.16 
   0  20   3   -0.37    0.15 
   0  20  -3    0.09    0.12 
   0  20   3   -0.16    0.12 
   0  20  -3    0.08    0.20 
   1 -20   3   -0.12    0.13 
  -1 -20  -3    0.11    0.13 
   1 -20   3   -0.13    0.13 
  -1 -20  -3    0.40    0.15 
   1 -20   3   -0.09    0.10 
  -1 -20  -3   -0.10    0.13 
   1  20   3    0.01    0.13 
  -1  20  -3   -0.50    0.28 
  -1  20  -3   -0.02    0.12 
   1  20   3    0.05    0.15 
   2 -20   3    0.44    0.11 
  -2 -20  -3    0.38    0.11 
  -2 -20  -3    0.16    0.13 
  -2 -20  -3    0.09    0.11 
  -1 -21   3    0.77    0.17 
   1 -21  -3    0.64    0.11 
  -1 -21   3    0.51    0.14 
  -1 -21   3    0.79    0.14 
  -1  21   3    0.58    0.13 
  -1  21   3    0.63    0.15 
   0 -21   3    2.32    0.22 
   0 -21   3    2.10    0.21 
   0 -21  -3    2.42    0.22 
   0 -21   3    2.13    0.23 
   0 -21  -3    1.89    0.22 
   0 -21   3    2.28    0.23 
   0  21  -3    2.62    0.23 
   0  21   3    2.45    0.24 
   0  21   3    2.60    0.27 
  -1 -21  -3    0.35    0.13 
   1 -21   3    0.30    0.12 
  -1 -21  -3    0.28    0.13 
  -1 -21  -3    0.24    0.12 
  -1  21  -3    0.42    0.12 
   1  21   3    0.07    0.13 
   5   0  -4    2.40    0.28 
  -5   0   4    3.09    0.28 
   5   0  -4    2.16    0.28 
   4   0  -4    2.75    0.35 
   4   0  -4    2.31    0.31 
  -4   0   4    3.48    0.38 
  -4   0   4    2.32    0.43 
  -4   0   4    3.04    0.32 
   4   0  -4    3.16    0.39 
  -3   0   4    0.60    0.24 
   3   0  -4    0.78    0.23 
   3   0  -4    0.77    0.16 
  -3   0   4    0.29    0.15 
   3   0  -4    0.76    0.20 
  -3   0   4    0.57    0.16 
   3   0  -4    0.47    0.22 
  -2   0   4    1.27    0.23 
   2   0  -4    1.65    0.20 
  -2   0   4    1.08    0.23 
   2   0  -4    1.14    0.19 
  -2   0   4    1.28    0.17 
  -1   0   4  647.29   27.37 
   0   0  -4  148.19    7.30 
   0   0   4  136.29    5.35 
   1   0   4   30.26    1.24 
  -1   0  -4   30.74    1.25 
  -1   0  -4   30.91    1.23 
  -1   0  -4   32.03    1.23 
  -2   0  -4   17.08    0.82 
  -2   0  -4   18.67    0.79 
   2   0   4   17.19    0.83 
   2   0   4   19.32    0.85 
  -2   0  -4   17.67    0.83 
   2   0   4   16.72    0.77 
  -3   0  -4    1.83    0.23 
  -3   0  -4    1.47    0.25 
   3   0   4    2.37    0.33 
  -3   0  -4    2.22    0.34 
   3   0   4    2.01    0.30 
  -3   0  -4    2.19    0.28 
   3   0   4    2.37    0.26 
  -3   0  -4    2.57    0.28 
   3   0   4    2.15    0.34 
  -4   0  -4   15.50    0.94 
   4   0   4   16.90    0.90 
  -4   0  -4   15.62    0.82 
  -4   0  -4   16.05    0.84 
   4   0   4   13.16    0.97 
   4   0   4   16.06    0.92 
   4   0   4   16.46    0.82 
   5   0   4    2.02    0.30 
   5   0   4    2.16    0.26 
   5   0   4    2.39    0.41 
   5  -1  -4    3.44    0.36 
   5  -1  -4    2.42    0.43 
   5  -1  -4    2.60    0.30 
  -5  -1   4    3.15    0.28 
   5   1  -4    2.74    0.29 
  -5   1   4    3.82    0.32 
   5   1  -4    2.81    0.30 
  -4  -1   4    1.16    0.26 
   4  -1  -4    0.60    0.22 
   4  -1  -4    1.14    0.25 
  -4  -1   4    0.97    0.21 
   4  -1  -4    1.33    0.27 
  -4  -1   4    1.40    0.36 
   4  -1  -4    1.28    0.35 
   4   1  -4    0.86    0.24 
  -4   1   4    0.82    0.30 
   4   1  -4    0.92    0.21 
   4   1  -4    0.99    0.26 
  -4   1   4    1.22    0.26 
   3  -1  -4   69.42    2.67 
  -3  -1   4   68.04    2.81 
   3  -1  -4   65.64    2.73 
  -3  -1   4   66.06    2.68 
  -3  -1   4   65.75    2.73 
   3  -1  -4   68.30    2.86 
   3  -1  -4   68.84    2.81 
  -3   1   4   68.12    2.80 
  -3   1   4   69.18    2.74 
  -3   1   4   70.32    2.74 
   3   1  -4   64.37    2.73 
   3   1  -4   65.48    2.73 
   2  -1  -4    4.22    0.31 
   2  -1  -4    4.05    0.32 
  -2  -1   4    3.93    0.37 
  -2   1   4    4.50    0.37 
  -2   1   4    4.22    0.27 
   2   1  -4    3.84    0.32 
  -2   1   4    4.10    0.31 
   2   1  -4    5.19    0.33 
   1  -1  -4   13.71    0.59 
  -1  -1   4   13.89    0.63 
   1  -1  -4   13.97    0.60 
   1   1  -4   13.28    0.56 
  -1   1   4   13.85    0.62 
  -1   1   4   13.13    0.61 
  -1   1   4   13.67    0.58 
   0  -1  -4   88.40    3.34 
   0  -1   4   92.88    3.32 
   0   1   4   84.83    3.34 
   0   1  -4   88.73    3.33 
   1  -1   4  274.12    9.93 
   1   1   4  252.32    9.92 
  -1   1  -4  269.27    9.92 
   2  -1   4    3.24    0.26 
   2  -1   4    3.84    0.31 
  -2  -1  -4    3.68    0.25 
  -2  -1  -4    3.47    0.29 
  -2  -1  -4    4.33    0.38 
   2   1   4    3.90    0.33 
  -2   1  -4    3.62    0.34 
  -2   1  -4    3.88    0.29 
  -2   1  -4    3.86    0.32 
  -2   1  -4    3.32    0.30 
  -3  -1  -4   15.40    0.80 
   3  -1   4   18.26    0.99 
  -3  -1  -4   15.58    0.88 
  -3  -1  -4   16.58    0.81 
   3  -1   4   17.35    0.88 
  -3  -1  -4   15.61    0.75 
   3  -1   4   17.07    0.79 
   3  -1   4   17.09    0.88 
  -3   1  -4   16.47    0.75 
   3   1   4   14.23    0.92 
   3   1   4   16.19    0.78 
  -3   1  -4   17.32    0.88 
   3   1   4   16.13    0.91 
  -3   1  -4   17.30    0.84 
  -3   1  -4   16.48    0.77 
   3   1   4   15.66    0.87 
  -3   1  -4   16.29    0.85 
  -3   1  -4   16.25    0.80 
  -4  -1  -4    0.21    0.16 
   4  -1   4    0.82    0.32 
  -4  -1  -4   -0.05    0.17 
   4  -1   4    0.30    0.23 
   4  -1   4    0.60    0.23 
  -4  -1  -4    0.68    0.27 
   4  -1   4   -0.03    0.16 
   4   1   4    0.23    0.20 
   4   1   4    0.50    0.19 
  -4   1  -4    0.35    0.19 
  -4   1  -4    0.37    0.18 
  -4   1  -4    0.37    0.25 
   4   1   4    0.12    0.19 
   5  -1   4    1.42    0.22 
   5  -1   4    1.69    0.29 
   5  -1   4    1.49    0.27 
   5   1   4    1.30    0.23 
   5   1   4    1.27    0.22 
   5   1   4    1.51    0.28 
   5  -2  -4    1.34    0.30 
   5  -2  -4    1.35    0.32 
  -5  -2   4    0.58    0.15 
   5  -2  -4    1.02    0.22 
   5   2  -4    1.04    0.22 
   5   2  -4    0.81    0.18 
   4  -2  -4    0.25    0.19 
   4  -2  -4    0.43    0.16 
  -4  -2   4    0.27    0.25 
  -4  -2   4   -0.06    0.14 
   4  -2  -4    0.46    0.27 
   4  -2  -4    0.55    0.22 
   4   2  -4   -0.04    0.17 
  -4   2   4    0.33    0.27 
  -4   2   4   -0.02    0.15 
   4   2  -4    0.22    0.15 
   4   2  -4    0.01    0.17 
   3  -2  -4    0.29    0.13 
   3  -2  -4   -0.06    0.17 
  -3  -2   4    0.00    0.12 
  -3  -2   4   -0.01    0.19 
   3  -2  -4   -0.05    0.15 
   3  -2  -4    0.17    0.15 
  -3  -2   4    0.28    0.17 
   3   2  -4    0.30    0.13 
   3   2  -4    0.10    0.15 
  -3   2   4    0.13    0.12 
  -3   2   4    0.02    0.16 
  -3   2   4    0.09    0.13 
  -3   2   4    0.52    0.25 
   2  -2  -4    1.16    0.21 
   2  -2  -4    1.16    0.19 
  -2  -2   4    0.77    0.21 
   2  -2  -4    1.18    0.16 
  -2   2   4    0.91    0.16 
  -2   2   4    1.34    0.20 
  -2   2   4    0.94    0.17 
  -2   2   4    1.15    0.23 
  -1  -2   4  168.56    6.24 
   1  -2  -4  166.44    6.23 
  -1   2   4  165.76    6.22 
   1   2  -4  158.25    6.19 
  -1   2   4  165.59    6.25 
  -1   2   4  168.69    6.24 
   0  -2  -4   61.69    2.34 
   0  -2  -4   62.40    2.35 
   0   2  -4   61.96    2.34 
   0   2   4   61.41    2.36 
   1  -2   4   39.29    1.59 
  -1  -2  -4   39.27    1.55 
  -1  -2  -4   38.72    1.62 
  -1  -2  -4   40.01    1.59 
  -1  -2  -4   38.77    1.57 
   1  -2   4   41.37    1.59 
  -1   2  -4   43.71    1.60 
  -1   2  -4   41.96    1.56 
  -1   2  -4   39.52    1.62 
  -2  -2  -4    1.66    0.25 
  -2  -2  -4    1.14    0.19 
   2  -2   4    1.70    0.23 
  -2   2  -4    1.22    0.20 
   2   2   4    1.54    0.24 
  -2   2  -4    1.64    0.24 
  -2   2  -4    1.61    0.23 
  -3  -2  -4    1.39    0.20 
   3  -2   4    1.24    0.27 
   3  -2   4    1.51    0.22 
  -3  -2  -4    1.51    0.23 
  -3  -2  -4    0.85    0.21 
   3  -2   4    1.44    0.27 
   3  -2   4    1.16    0.24 
  -3  -2  -4    0.95    0.25 
  -3  -2  -4    1.01    0.19 
  -3   2  -4    1.00    0.20 
  -3   2  -4    0.85    0.19 
   3   2   4    0.71    0.27 
   3   2   4    0.88    0.25 
   3   2   4    1.27    0.26 
  -3   2  -4    0.83    0.17 
   3   2   4    0.82    0.19 
  -3   2  -4    0.72    0.20 
  -3   2  -4    0.68    0.16 
  -3   2  -4    0.82    0.18 
  -3   2  -4    1.20    0.26 
  -4  -2  -4    8.67    0.56 
   4  -2   4    8.73    0.63 
   4  -2   4    9.76    0.57 
  -4  -2  -4    8.39    0.67 
   4  -2   4    9.79    0.67 
   4  -2   4    8.98    0.73 
   4   2   4    9.24    0.67 
   4   2   4    8.99    0.56 
  -4   2  -4    8.85    0.59 
   4   2   4    8.26    0.62 
  -4   2  -4    8.48    0.65 
   5  -2   4    0.41    0.18 
   5  -2   4    0.76    0.23 
   5  -2   4    0.22    0.15 
   5   2   4    0.35    0.17 
   5   2   4    0.25    0.14 
   5   2   4    0.18    0.22 
   5  -3  -4    3.59    0.40 
   5  -3  -4    3.75    0.35 
   5   3  -4    4.78    0.35 
   5   3  -4    3.93    0.35 
   4  -3  -4    3.49    0.41 
   4  -3  -4    3.82    0.41 
  -4  -3   4    3.22    0.34 
   4  -3  -4    2.97    0.46 
   4  -3  -4    3.25    0.35 
  -4  -3   4    3.76    0.34 
  -4  -3   4    3.00    0.48 
   4   3  -4    3.61    0.36 
  -4   3   4    3.76    0.50 
  -4   3   4    3.11    0.36 
   4   3  -4    3.47    0.41 
   4   3  -4    3.46    0.39 
   3  -3  -4    6.86    0.48 
  -3  -3   4    6.38    0.42 
   3  -3  -4    6.43    0.48 
  -3  -3   4    6.84    0.44 
   3  -3  -4    6.54    0.42 
  -3  -3   4    7.58    0.67 
   3  -3  -4    6.80    0.52 
  -3   3   4    6.69    0.50 
  -3   3   4    6.65    0.40 
   3   3  -4    7.19    0.49 
  -3   3   4    6.03    0.38 
  -3   3   4    6.56    0.53 
  -3   3   4    6.94    0.47 
   3   3  -4    6.26    0.40 
   2  -3  -4   40.05    1.65 
  -2  -3   4   39.28    1.67 
   2  -3  -4   40.22    1.63 
   2  -3  -4   39.11    1.58 
  -2   3   4   38.07    1.67 
  -2   3   4   41.43    1.66 
  -2   3   4   39.19    1.61 
   1  -3  -4   24.12    1.03 
  -1  -3   4   24.35    1.03 
   1  -3  -4   24.25    1.01 
   1  -3  -4   24.76    1.02 
  -1   3   4   25.34    1.02 
  -1   3   4   25.01    1.05 
  -1   3   4   24.41    1.02 
   0  -3  -4   38.13    1.47 
   0  -3  -4   37.53    1.46 
   0   3   4   37.36    1.49 
   0   3  -4   38.55    1.46 
  -1  -3  -4  104.14    4.03 
  -1  -3  -4  104.39    4.08 
   1  -3   4  107.48    4.08 
   1  -3   4  106.75    4.07 
  -1  -3  -4  107.89    4.11 
  -1   3  -4  108.64    4.11 
  -1   3  -4  110.45    4.08 
   2  -3   4    2.32    0.26 
  -2  -3  -4    2.16    0.28 
  -2   3  -4    1.92    0.26 
  -2   3  -4    2.45    0.26 
  -2   3  -4    2.05    0.26 
  -2   3  -4    2.25    0.25 
   2   3   4    1.75    0.26 
  -3  -3  -4   15.55    0.85 
  -3  -3  -4   15.03    0.78 
   3  -3   4   16.02    0.83 
  -3  -3  -4   15.41    0.77 
   3  -3   4   14.76    0.73 
  -3  -3  -4   14.83    0.69 
   3  -3   4   14.47    0.84 
   3  -3   4   16.68    1.01 
  -3  -3  -4   13.08    0.71 
  -3   3  -4   14.44    0.70 
  -3   3  -4   15.02    0.74 
  -3   3  -4   15.72    0.80 
  -3   3  -4   16.09    0.78 
   3   3   4   12.61    0.81 
   3   3   4   15.17    0.74 
  -3   3  -4   15.47    0.81 
  -3   3  -4   15.78    0.86 
  -3   3  -4   15.88    0.76 
   4  -3   4    6.18    0.63 
   4  -3   4    6.24    0.63 
  -4  -3  -4    6.39    0.64 
  -4  -3  -4    6.73    0.50 
   4  -3   4    7.18    0.49 
   4  -3   4    7.62    0.58 
   4   3   4    7.34    0.59 
  -4   3  -4    7.63    0.55 
   4   3   4    7.30    0.49 
   4   3   4    6.68    0.55 
  -4   3  -4    7.07    0.64 
   5  -3   4   14.46    0.70 
   5  -3   4   14.88    0.82 
   5  -3   4   13.99    0.77 
   5   3   4   13.30    0.72 
  -5   3  -4   11.97    0.71 
   5   3   4   13.50    0.69 
   5   3   4   14.64    0.77 
   5  -4  -4    0.53    0.19 
   5  -4  -4    0.76    0.19 
   5   4  -4    0.23    0.14 
   4  -4  -4   -0.12    0.22 
  -4  -4   4   -0.22    0.15 
  -4  -4   4   -0.03    0.15 
   4  -4  -4    0.06    0.18 
  -4  -4   4    0.19    0.25 
   4  -4  -4    0.15    0.19 
   4  -4  -4   -0.04    0.14 
   4   4  -4    0.10    0.20 
   4   4  -4   -0.22    0.17 
  -4   4   4   -0.06    0.15 
   4   4  -4   -0.06    0.13 
  -4   4   4    0.17    0.27 
   3  -4  -4   13.94    0.80 
   3  -4  -4   14.22    0.70 
   3  -4  -4   10.97    0.81 
  -3  -4   4   14.89    0.72 
   3  -4  -4   13.67    0.76 
  -3  -4   4   13.75    0.81 
   3  -4  -4   14.91    0.77 
   3   4  -4   14.48    0.77 
  -3   4   4   12.60    0.64 
  -3   4   4   14.56    0.71 
   3   4  -4   12.40    0.66 
  -3   4   4   13.23    0.80 
  -3   4   4   14.72    0.76 
  -3   4   4   13.35    0.80 
   2  -4  -4   -0.04    0.11 
  -2  -4   4   -0.22    0.14 
   2  -4  -4   -0.12    0.06 
   2  -4  -4    0.21    0.14 
  -2   4   4    0.01    0.16 
  -2   4   4    0.21    0.15 
  -2   4   4    0.07    0.10 
  -2   4   4    0.23    0.14 
  -1  -4   4    1.46    0.20 
   1  -4  -4    0.95    0.16 
   1  -4  -4    1.17    0.16 
   1  -4  -4    1.28    0.17 
  -1   4   4    1.23    0.18 
  -1   4   4    1.07    0.18 
   0  -4  -4    6.78    0.32 
   0  -4  -4    6.87    0.33 
   0   4   4    6.07    0.36 
   0   4  -4    6.80    0.34 
  -1  -4  -4    0.77    0.16 
  -1  -4  -4    0.63    0.16 
   1  -4   4    0.55    0.13 
   1  -4   4    0.70    0.13 
  -1  -4  -4    0.63    0.09 
  -1   4  -4    0.73    0.16 
  -1   4  -4    0.53    0.14 
  -2  -4  -4   50.80    2.12 
   2  -4   4   54.56    2.13 
   2  -4   4   54.09    2.06 
  -2   4  -4   53.02    2.19 
   2   4   4   44.44    2.11 
  -2   4  -4   54.46    2.09 
  -2   4  -4   53.34    2.12 
  -3  -4  -4    0.77    0.15 
   3  -4   4    0.66    0.21 
   3  -4   4    0.75    0.17 
  -3  -4  -4    0.81    0.20 
  -3  -4  -4    0.76    0.20 
  -3  -4  -4    0.67    0.25 
   3  -4   4    0.52    0.21 
   3  -4   4    0.34    0.20 
  -3   4  -4    0.70    0.19 
  -3   4  -4    0.53    0.15 
   3   4   4    0.57    0.27 
  -3   4  -4    0.86    0.21 
  -3   4  -4    1.04    0.21 
   3   4   4    0.82    0.18 
  -3   4  -4    0.81    0.23 
  -3   4  -4    0.40    0.20 
   4  -4   4   10.87    0.73 
   4  -4   4   10.46    0.76 
   4  -4   4   10.51    0.68 
   4  -4   4   11.24    0.72 
  -4  -4  -4    8.28    0.70 
  -4  -4  -4    9.75    0.61 
   4  -4   4   10.50    0.60 
   4   4   4   11.17    0.73 
   4   4   4    9.95    0.67 
  -4   4  -4   10.15    0.66 
  -4   4  -4    9.27    0.69 
   4   4   4    9.35    0.59 
   5  -4   4    0.31    0.17 
   5  -4   4    0.07    0.16 
   5  -4   4    0.29    0.23 
   5   4   4    0.24    0.26 
   5   4   4    0.48    0.19 
  -5   4  -4    0.11    0.16 
   5  -5  -4    6.31    0.44 
   5  -5  -4    5.62    0.51 
   5   5  -4    5.82    0.39 
   4  -5  -4    0.11    0.19 
  -4  -5   4    0.01    0.14 
   4  -5  -4    0.21    0.17 
   4  -5  -4    0.31    0.26 
  -4  -5   4    0.22    0.16 
  -4  -5   4    0.00    0.23 
   4  -5  -4    0.22    0.21 
   4   5  -4    0.37    0.23 
   4   5  -4    0.08    0.14 
  -4   5   4    0.60    0.27 
  -4   5   4    0.24    0.18 
   3  -5  -4    0.23    0.25 
  -3  -5   4    0.23    0.15 
  -3  -5   4    0.36    0.22 
  -3  -5   4    0.27    0.23 
  -3  -5   4   -0.01    0.15 
   3  -5  -4    0.25    0.18 
   3  -5  -4    0.35    0.13 
   3  -5  -4    0.32    0.16 
   3  -5  -4    0.12    0.17 
  -3   5   4    0.28    0.17 
  -3   5   4    0.11    0.18 
  -3   5   4    0.46    0.27 
  -3   5   4    0.10    0.12 
   3   5  -4    0.04    0.13 
  -3   5   4    0.44    0.23 
   2  -5  -4    7.63    0.46 
   2  -5  -4    7.96    0.43 
   2  -5  -4    7.50    0.47 
  -2  -5   4    8.75    0.52 
  -2   5   4    7.04    0.55 
  -2   5   4    7.24    0.52 
  -2   5   4    7.27    0.49 
  -2   5   4    7.57    0.47 
  -1  -5   4    0.04    0.12 
   1  -5  -4    0.05    0.10 
   1  -5  -4   -0.08    0.09 
  -1   5   4    0.00    0.12 
  -1   5   4   -0.01    0.12 
   0  -5  -4    1.05    0.24 
   0  -5  -4    0.82    0.17 
   0  -5   4    1.06    0.14 
   0  -5  -4    0.96    0.15 
   0   5   4    0.95    0.17 
   0   5   4    0.94    0.16 
   0   5  -4    0.86    0.13 
   1  -5   4    4.25    0.28 
   1  -5   4    4.14    0.29 
  -1  -5  -4    4.26    0.31 
  -1  -5  -4    4.37    0.32 
  -1   5  -4    3.96    0.33 
  -1   5  -4    3.80    0.31 
   2  -5   4   11.27    0.63 
   2  -5   4   12.48    0.58 
  -2  -5  -4   11.84    0.90 
   2  -5   4   12.10    0.65 
  -2  -5  -4   11.88    0.70 
  -2   5  -4   12.66    0.65 
  -2   5  -4   11.58    0.56 
  -2   5  -4   13.43    0.73 
  -2   5  -4   12.09    0.61 
  -2   5  -4   13.06    0.68 
  -3  -5  -4    8.29    0.51 
   3  -5   4    7.12    0.55 
   3  -5   4    8.00    0.47 
   3  -5   4    7.35    0.54 
  -3  -5  -4    7.84    0.41 
  -3  -5  -4    8.29    0.60 
   3  -5   4    7.74    0.55 
   3  -5   4    7.63    0.58 
  -3  -5  -4    8.39    0.52 
  -3   5  -4    7.27    0.45 
   3   5   4    8.45    0.48 
  -3   5  -4    7.49    0.60 
  -3   5  -4    7.41    0.53 
  -3   5  -4    6.89    0.48 
  -3   5  -4    8.31    0.55 
   3   5   4    6.93    0.60 
  -3   5  -4    7.90    0.53 
   4  -5   4    7.05    0.70 
  -4  -5  -4    8.16    0.66 
   4  -5   4    8.91    0.66 
  -4  -5  -4    9.98    0.59 
   4  -5   4    8.56    0.63 
   4  -5   4    9.31    0.56 
   4  -5   4    8.43    0.65 
   4   5   4    9.38    0.68 
  -4   5  -4    8.14    0.47 
   4   5   4    8.76    0.62 
   4   5   4   10.25    0.57 
  -4   5  -4    8.56    0.61 
   5  -5   4    5.74    0.48 
   5  -5   4    5.66    0.39 
   5  -5   4    6.13    0.44 
  -5  -5  -4    6.41    0.39 
   5   5   4    5.90    0.42 
  -5   5  -4    6.44    0.48 
   5   5   4    6.44    0.40 
   5  -6  -4    0.53    0.17 
   5  -6  -4    0.66    0.18 
  -5  -6   4    0.44    0.12 
   5   6  -4    0.46    0.15 
  -4  -6   4    0.54    0.27 
   4  -6  -4    0.06    0.16 
   4  -6  -4    0.51    0.21 
   4  -6  -4    0.29    0.21 
  -4  -6   4    0.01    0.15 
   4  -6  -4    0.03    0.24 
  -4  -6   4    0.25    0.18 
   4  -6  -4   -0.53    0.24 
  -4   6   4    0.67    0.30 
  -4   6   4    0.20    0.18 
   4   6  -4    0.35    0.23 
   4   6  -4    0.33    0.16 
   3  -6  -4   16.88    0.82 
   3  -6  -4   17.20    0.93 
  -3  -6   4   16.71    0.81 
   3  -6  -4   18.39    0.91 
  -3  -6   4   15.92    0.93 
  -3  -6   4   17.23    0.84 
  -3  -6   4   17.28    0.84 
   3  -6  -4   16.58    0.91 
   3  -6  -4   17.94    0.89 
  -3   6   4   16.23    0.78 
  -3   6   4   16.20    0.91 
  -3   6   4   17.60    1.07 
  -3   6   4   16.10    0.86 
  -3   6   4   17.23    0.89 
   3   6  -4   14.36    0.83 
   2  -6  -4    1.08    0.20 
   2  -6  -4    1.18    0.17 
   2  -6  -4    1.17    0.22 
  -2   6   4    1.43    0.22 
  -2   6   4    1.16    0.22 
  -2   6   4    1.71    0.26 
  -2   6   4    1.31    0.25 
  -2   6   4    1.24    0.15 
  -1  -6   4   16.14    0.74 
   1  -6  -4   15.51    0.73 
   1  -6  -4   16.65    0.75 
  -1   6   4   15.83    0.79 
  -1   6   4   16.62    0.77 
   0  -6  -4    5.67    0.32 
   0  -6   4    5.73    0.34 
   0  -6  -4    6.24    0.30 
   0  -6  -4    5.50    0.34 
   0   6  -4    6.12    0.34 
   0   6   4    5.82    0.42 
   0   6   4    5.99    0.36 
   1  -6   4    1.27    0.18 
  -1  -6  -4    1.47    0.21 
  -1  -6  -4    1.31    0.19 
   1  -6   4    1.07    0.16 
  -1   6  -4    1.01    0.19 
  -1   6  -4    0.69    0.18 
   2  -6   4   15.32    0.78 
  -2  -6  -4   16.47    0.81 
   2  -6   4   15.09    0.71 
  -2   6  -4   15.72    0.78 
  -2   6  -4   15.09    0.70 
  -2   6  -4   16.57    0.87 
  -2   6  -4   15.24    0.80 
   3  -6   4    3.64    0.41 
   3  -6   4    3.77    0.41 
  -3  -6  -4    3.58    0.36 
   3  -6   4    3.23    0.31 
   3  -6   4    2.83    0.35 
  -3  -6  -4    3.45    0.34 
  -3  -6  -4    4.00    0.46 
   3  -6   4    3.40    0.39 
  -3   6  -4    3.85    0.31 
  -3   6  -4    2.96    0.43 
  -3   6  -4    4.01    0.44 
  -3   6  -4    3.01    0.33 
   3   6   4    3.54    0.33 
  -3   6  -4    4.26    0.43 
  -4  -6  -4    2.54    0.32 
   4  -6   4    2.53    0.41 
  -4  -6  -4    3.17    0.44 
   4  -6   4    3.11    0.42 
  -4  -6  -4    2.30    0.40 
   4  -6   4    2.66    0.40 
   4  -6   4    3.32    0.52 
   4  -6   4    1.86    0.28 
   4   6   4    2.89    0.32 
   4   6   4    3.31    0.39 
  -4   6  -4    2.39    0.34 
  -4   6  -4    2.56    0.31 
   4   6   4    3.29    0.43 
   5  -6   4    1.42    0.25 
   5  -6   4    1.44    0.22 
  -5  -6  -4    1.11    0.18 
  -5   6  -4    1.09    0.21 
  -5  -7   4    0.19    0.11 
   5  -7  -4    0.13    0.14 
   5   7  -4    0.07    0.13 
   4  -7  -4   14.96    0.86 
   4  -7  -4   13.98    0.83 
   4  -7  -4   14.74    0.85 
   4  -7  -4   15.34    0.79 
   4  -7  -4   15.30    0.97 
  -4  -7   4   12.60    0.88 
  -4  -7   4   15.35    0.78 
  -4   7   4   14.44    1.09 
   4   7  -4   16.19    0.87 
   4   7  -4   15.55    0.76 
  -4   7   4   15.35    0.85 
  -3  -7   4    0.90    0.22 
   3  -7  -4    0.94    0.23 
   3  -7  -4    1.08    0.24 
   3  -7  -4    1.00    0.20 
   3  -7  -4    1.04    0.26 
   3  -7  -4    0.73    0.25 
  -3  -7   4    0.94    0.21 
  -3  -7   4    0.51    0.26 
  -3   7   4    0.80    0.29 
  -3   7   4    1.34    0.31 
  -3   7   4    1.09    0.24 
  -3   7   4    1.28    0.34 
  -3   7   4    1.02    0.25 
   3   7  -4    0.82    0.27 
   2  -7  -4   35.45    1.50 
  -2  -7   4   31.87    1.43 
   2  -7  -4   34.63    1.48 
   2  -7  -4   35.09    1.43 
   2  -7  -4   32.95    1.46 
  -2  -7   4   35.38    1.50 
  -2   7   4   33.79    1.40 
  -2   7   4   32.35    1.41 
  -2   7   4   35.56    1.60 
  -2   7   4   35.28    1.50 
  -2   7   4   34.47    1.48 
  -2   7   4   33.60    1.47 
   1  -7  -4    0.55    0.20 
   1  -7  -4    0.72    0.18 
   1  -7  -4    0.32    0.13 
  -1  -7   4    0.88    0.18 
  -1   7   4    0.68    0.18 
  -1   7   4    0.62    0.18 
   0  -7  -4   33.70    1.31 
   0  -7  -4   33.20    1.36 
   0  -7  -4   32.23    1.38 
   0  -7   4   33.77    1.37 
   0   7   4   32.19    1.40 
   0   7   4   34.72    1.39 
   0   7  -4   34.45    1.38 
  -1  -7  -4    0.17    0.12 
  -1  -7  -4    0.09    0.13 
   1  -7   4    0.12    0.14 
   1  -7   4    0.32    0.11 
  -1   7  -4    0.09    0.09 
  -1   7  -4    0.08    0.13 
  -1   7  -4   -0.10    0.10 
  -1   7  -4    0.04    0.13 
  -2  -7  -4    9.13    0.51 
  -2  -7  -4    9.22    0.57 
   2  -7   4    9.77    0.58 
   2  -7   4    8.68    0.53 
   2  -7   4    9.31    0.55 
   2  -7   4    8.97    0.54 
  -2  -7  -4    8.53    0.53 
   2  -7   4    8.79    0.47 
   2   7   4    8.55    0.48 
  -2   7  -4    8.79    0.49 
  -2   7  -4    8.85    0.63 
   2   7   4    7.86    0.46 
  -2   7  -4    9.86    0.56 
  -2   7  -4    8.53    0.46 
  -2   7  -4    9.50    0.57 
  -3  -7  -4   -0.01    0.17 
   3  -7   4   -0.17    0.14 
   3  -7   4    0.10    0.21 
   3  -7   4    0.02    0.15 
  -3  -7  -4    0.12    0.20 
   3  -7   4    0.08    0.17 
   3  -7   4   -0.16    0.11 
  -3  -7  -4    0.03    0.15 
  -3   7  -4    0.07    0.21 
  -3   7  -4   -0.09    0.13 
  -3   7  -4    0.05    0.12 
  -3   7  -4   -0.04    0.10 
   3   7   4    0.06    0.14 
  -3   7  -4   -0.06    0.19 
  -4  -7  -4    9.98    0.58 
  -4  -7  -4    8.94    0.59 
   4  -7   4   10.05    0.68 
   4  -7   4    8.74    0.62 
   4  -7   4    9.11    0.73 
   4  -7   4    9.44    0.68 
   4  -7   4    9.79    0.57 
  -4  -7  -4    9.23    0.71 
  -4   7  -4    9.51    0.60 
   4   7   4   10.42    0.58 
  -4   7  -4    8.65    0.63 
  -4   7  -4    9.22    0.51 
   4   7   4   10.06    0.70 
  -5  -7  -4    0.22    0.12 
   5  -7   4   -0.05    0.13 
  -5   7  -4    0.13    0.14 
   5   7   4   -0.11    0.11 
  -5  -8   4    3.94    0.26 
   5  -8  -4    3.82    0.31 
   5   8  -4    3.12    0.29 
   4  -8  -4    1.70    0.33 
  -4  -8   4    1.90    0.27 
  -4  -8   4    1.23    0.32 
   4  -8  -4    1.35    0.28 
   4  -8  -4    1.32    0.31 
   4  -8  -4    1.12    0.24 
   4  -8  -4    1.21    0.30 
   4   8  -4    1.57    0.31 
  -4   8   4    0.95    0.24 
   4   8  -4    1.21    0.22 
  -3  -8   4    1.00    0.21 
  -3  -8   4    1.04    0.29 
  -3  -8   4    1.17    0.22 
   3  -8  -4    1.23    0.27 
   3  -8  -4    0.84    0.23 
  -3  -8   4    1.12    0.36 
   3  -8  -4    1.02    0.25 
   3  -8  -4    0.82    0.25 
   3  -8  -4    1.07    0.23 
  -3   8   4    1.40    0.32 
  -3   8   4    0.93    0.25 
  -3   8   4    0.93    0.30 
  -3   8   4    1.28    0.27 
  -3   8   4    1.26    0.21 
   2  -8  -4    0.22    0.18 
   2  -8  -4    0.14    0.14 
  -2  -8   4    0.26    0.14 
   2  -8  -4    0.09    0.13 
   2  -8  -4    0.05    0.14 
  -2  -8   4    0.15    0.17 
  -2  -8   4    0.24    0.14 
  -2  -8   4    0.33    0.16 
   2  -8  -4    0.12    0.14 
  -2   8   4   -0.01    0.15 
  -2   8   4    0.12    0.17 
  -2   8   4    0.03    0.10 
  -2   8   4    0.19    0.12 
  -2   8   4    0.05    0.15 
  -2   8   4    0.27    0.22 
  -1  -8   4    1.68    0.23 
   1  -8  -4    1.61    0.20 
   1  -8  -4    1.50    0.22 
   1  -8  -4    1.65    0.22 
  -1   8   4    1.55    0.24 
  -1   8   4    1.94    0.20 
  -1   8   4    1.59    0.19 
  -1   8   4    1.41    0.26 
   0  -8  -4    4.87    0.33 
   0   8   4    5.53    0.38 
   0   8   4    5.50    0.40 
   1  -8   4    0.35    0.12 
  -1  -8  -4    0.26    0.13 
   1  -8   4    0.10    0.12 
  -1   8  -4    0.39    0.17 
  -1   8  -4    0.34    0.12 
  -1   8  -4    0.23    0.15 
  -1   8  -4    0.11    0.11 
   2  -8   4   -0.23    0.16 
  -2  -8  -4    0.14    0.15 
   2  -8   4   -0.12    0.11 
  -2  -8  -4    0.06    0.13 
  -2  -8  -4   -0.19    0.14 
   2  -8   4    0.01    0.14 
   2  -8   4    0.07    0.14 
   2  -8   4   -0.10    0.15 
   2  -8   4    0.21    0.15 
  -2  -8  -4    0.12    0.14 
   2  -8   4    0.06    0.16 
  -2   8  -4   -0.28    0.13 
   2   8   4    0.41    0.15 
   2   8   4   -0.07    0.11 
  -2   8  -4   -0.05    0.15 
   2   8   4    0.57    0.20 
  -2   8  -4    0.02    0.12 
  -2   8  -4    0.07    0.11 
  -2   8  -4    0.02    0.09 
  -3  -8  -4    2.87    0.42 
   3  -8   4    2.19    0.32 
   3  -8   4    2.33    0.28 
   3  -8   4    1.48    0.29 
   3  -8   4    2.48    0.33 
  -3  -8  -4    2.35    0.31 
   3  -8   4    2.49    0.35 
  -3  -8  -4    2.08    0.30 
  -3   8  -4    2.19    0.26 
  -3   8  -4    2.17    0.35 
   3   8   4    2.24    0.27 
  -3   8  -4    1.63    0.20 
  -3   8  -4    1.95    0.28 
  -3   8  -4    2.35    0.43 
   4  -8   4    1.40    0.32 
   4  -8   4    2.10    0.35 
   4  -8   4    1.45    0.28 
  -4  -8  -4    1.65    0.27 
  -4  -8  -4    1.58    0.25 
   4  -8   4    1.97    0.35 
  -4  -8  -4    1.69    0.35 
  -4   8  -4    1.28    0.26 
  -4   8  -4    1.76    0.29 
   4   8   4    1.52    0.24 
   4   8   4    1.80    0.36 
  -4   8  -4    1.62    0.22 
   5  -8   4    3.41    0.30 
  -5  -8  -4    3.80    0.27 
   5   8   4    3.73    0.27 
  -5   8  -4    3.34    0.28 
  -5  -9   4    0.55    0.10 
   5  -9  -4    0.56    0.15 
   4  -9  -4    0.30    0.22 
   4  -9  -4    0.04    0.18 
  -4  -9   4    0.11    0.15 
   4  -9  -4   -0.15    0.14 
   4  -9  -4   -0.06    0.20 
  -4  -9   4   -0.07    0.16 
  -4  -9   4   -0.06    0.21 
   4  -9  -4    0.08    0.17 
   4   9  -4    0.14    0.15 
  -4   9   4   -0.35    0.13 
   4   9  -4   -0.12    0.35 
   3  -9  -4    4.35    0.49 
  -3  -9   4    4.41    0.37 
  -3  -9   4    3.99    0.40 
  -3  -9   4    3.75    0.48 
   3  -9  -4    3.84    0.43 
   3  -9  -4    4.25    0.42 
   3  -9  -4    5.39    0.52 
   3  -9  -4    5.02    0.41 
   3  -9  -4    4.07    0.45 
  -3  -9   4    4.21    0.39 
  -3   9   4    4.20    0.48 
  -3   9   4    3.91    0.43 
  -3   9   4    3.86    0.54 
  -3   9   4    4.43    0.36 
  -3   9   4    5.41    0.52 
   2  -9  -4    0.75    0.19 
   2  -9  -4    1.09    0.23 
   2  -9  -4    1.05    0.25 
   2  -9  -4    1.10    0.24 
  -2  -9   4    1.04    0.20 
  -2  -9   4    0.73    0.17 
   2  -9  -4    1.16    0.24 
   2  -9  -4    1.26    0.23 
   2  -9  -4    1.26    0.24 
  -2  -9   4    1.22    0.26 
  -2  -9   4    1.60    0.22 
  -2  -9   4    1.12    0.20 
  -2  -9   4    1.01    0.19 
  -2   9   4    1.35    0.32 
  -2   9   4    0.72    0.27 
  -2   9   4    1.64    0.22 
  -2   9   4    0.86    0.20 
  -2   9   4    0.77    0.24 
  -2   9   4    1.02    0.17 
   1  -9  -4    5.61    0.37 
  -1  -9   4    7.40    0.40 
   1  -9  -4    6.32    0.42 
   1  -9  -4    5.52    0.38 
  -1   9   4    5.91    0.35 
  -1   9   4    6.72    0.50 
  -1   9   4    5.04    0.42 
  -1   9   4    5.71    0.45 
   0  -9  -4   18.34    1.07 
   0  -9   4   21.16    0.95 
   0   9   4   19.41    0.99 
   0   9   4   20.83    0.97 
   0   9  -4   23.25    0.97 
   0   9   4   21.24    0.95 
   1  -9   4    0.25    0.11 
   1  -9   4    0.37    0.14 
  -1   9  -4    0.32    0.17 
  -1   9  -4    0.35    0.14 
  -1   9  -4    0.54    0.18 
  -1   9  -4    0.41    0.11 
  -2  -9  -4   22.09    1.08 
   2  -9   4   22.39    1.10 
  -2  -9  -4   23.87    1.11 
   2  -9   4   24.01    1.10 
   2  -9   4   23.53    1.12 
  -2  -9  -4   24.65    1.08 
   2  -9   4   23.79    1.14 
   2  -9   4   25.07    1.16 
  -2  -9  -4   24.97    1.15 
   2  -9   4   22.05    1.07 
  -2   9  -4   22.56    1.05 
  -2   9  -4   22.98    1.16 
   2   9   4   23.44    1.06 
  -2   9  -4   23.18    1.03 
   2   9   4   24.09    1.01 
  -2   9  -4   23.77    1.12 
  -2   9  -4   26.95    1.40 
   3  -9   4    4.13    0.41 
  -3  -9  -4    3.61    0.37 
   3  -9   4    3.66    0.42 
   3  -9   4    3.18    0.40 
   3  -9   4    4.05    0.42 
  -3  -9  -4    3.46    0.39 
  -3  -9  -4    4.60    0.48 
  -3   9  -4    4.32    0.44 
  -3   9  -4    3.44    0.44 
  -3   9  -4    3.82    0.34 
  -3   9  -4    3.27    0.50 
  -3   9  -4    2.99    0.28 
   3   9   4    4.52    0.38 
   4  -9   4    0.57    0.25 
   4  -9   4    0.02    0.19 
  -4  -9  -4    0.32    0.19 
  -4  -9  -4    0.40    0.18 
   4  -9   4    0.37    0.19 
   4  -9   4    0.49    0.22 
  -4   9  -4    0.37    0.21 
   4   9   4    0.25    0.22 
  -4   9  -4    0.72    0.23 
  -4   9  -4    0.31    0.15 
   4   9   4    0.52    0.19 
   5  -9   4    3.98    0.28 
  -5  -9  -4    3.45    0.24 
   5   9   4    3.14    0.25 
  -5   9  -4    3.16    0.26 
   5 -10  -4    1.71    0.18 
   4 -10  -4    4.57    0.49 
  -4 -10   4    6.94    0.44 
   4 -10  -4    6.29    0.48 
   4 -10  -4    6.37    0.51 
  -4 -10   4    5.09    0.54 
   4 -10  -4    5.47    0.50 
  -4  10   4    6.23    0.47 
   4  10  -4    5.91    0.40 
  -3 -10   4    0.81    0.23 
   3 -10  -4    0.41    0.22 
  -3 -10   4    1.04    0.30 
  -3 -10   4    0.72    0.23 
   3 -10  -4    1.02    0.28 
   3 -10  -4    1.13    0.24 
   3 -10  -4    0.64    0.25 
  -3  10   4    1.13    0.30 
  -3  10   4    1.54    0.40 
  -3  10   4    1.07    0.21 
  -3  10   4    0.67    0.23 
   2 -10  -4   18.87    0.93 
   2 -10  -4   17.26    0.91 
  -2 -10   4   18.70    0.90 
   2 -10  -4   18.00    0.90 
   2 -10  -4   18.40    0.94 
   2 -10  -4   16.92    0.88 
  -2 -10   4   17.57    0.92 
  -2 -10   4   19.02    0.91 
   2 -10  -4   19.44    0.96 
  -2 -10   4   18.62    0.87 
  -2 -10   4   18.29    0.88 
  -2 -10   4   15.73    0.87 
  -2  10   4   17.76    0.85 
  -2  10   4   18.07    0.84 
  -2  10   4   18.80    0.93 
  -2  10   4   18.54    0.92 
  -2  10   4   18.70    1.08 
  -2  10   4   18.62    0.99 
  -1 -10   4    0.62    0.17 
   1 -10  -4    0.76    0.18 
   1 -10  -4    0.62    0.21 
  -1 -10   4    0.75    0.17 
   1 -10  -4    0.89    0.17 
  -1 -10   4    0.70    0.18 
  -1 -10   4    1.10    0.33 
  -1  10   4    0.61    0.20 
  -1  10   4    0.66    0.17 
  -1  10   4    0.66    0.23 
   1  10  -4    0.93    0.16 
  -1  10   4    0.39    0.14 
  -1  10   4    0.69    0.16 
   0 -10  -4    0.62    0.15 
   0  10  -4    0.93    0.19 
   0  10   4    0.34    0.17 
   0  10   4    0.49    0.21 
   0  10   4    0.58    0.12 
   0  10  -4    0.61    0.12 
  -1 -10  -4    0.75    0.17 
  -1 -10  -4    0.81    0.24 
  -1 -10  -4    1.32    0.22 
  -1 -10  -4    1.27    0.22 
   1 -10   4    1.20    0.26 
   1  10   4    1.05    0.20 
   1  10   4    0.83    0.13 
   2 -10   4    0.32    0.25 
   2 -10   4    0.20    0.15 
   2 -10   4   -0.11    0.15 
   2 -10   4    0.19    0.17 
  -2 -10  -4   -0.28    0.11 
   2 -10   4    0.26    0.18 
  -2 -10  -4    0.00    0.16 
   2 -10   4    0.10    0.15 
  -2 -10  -4    0.06    0.13 
   2 -10   4   -0.07    0.17 
  -2  10  -4   -0.03    0.10 
  -2  10  -4   -0.03    0.17 
  -2  10  -4    0.19    0.20 
  -2  10  -4   -0.09    0.12 
   2  10   4   -0.01    0.13 
   2  10   4    0.25    0.16 
  -2  10  -4    0.04    0.15 
  -3 -10  -4   -0.02    0.13 
  -3 -10  -4    0.18    0.17 
   3 -10   4    0.03    0.19 
   3 -10   4    0.17    0.22 
  -3 -10  -4   -0.05    0.19 
   3 -10   4    0.23    0.18 
  -3 -10  -4   -0.21    0.18 
   3 -10   4    0.06    0.18 
  -3  10  -4    0.15    0.15 
  -3  10  -4   -0.02    0.23 
  -3  10  -4    0.05    0.18 
   3  10   4   -0.10    0.15 
  -3  10  -4    0.05    0.20 
  -3  10  -4    0.15    0.13 
  -4 -10  -4   -0.09    0.15 
   4 -10   4    0.07    0.19 
   4 -10   4   -0.04    0.16 
  -4 -10  -4    0.00    0.15 
   4 -10   4    0.43    0.22 
   4 -10   4    0.18    0.18 
  -4  10  -4   -0.01    0.13 
  -4  10  -4   -0.16    0.15 
  -4  10  -4    0.07    0.19 
   4  10   4   -0.18    0.30 
   4  10   4    0.06    0.14 
  -5  10  -4    2.11    0.26 
  -4 -11   4   11.27    0.59 
   4 -11  -4   10.36    0.65 
   4 -11  -4   11.22    0.67 
   4 -11  -4    9.73    0.65 
   4 -11  -4   10.85    0.62 
   4  11  -4    9.62    0.55 
  -4  11   4   10.23    0.62 
   3 -11  -4    1.89    0.31 
  -3 -11   4    2.00    0.29 
   3 -11  -4    1.76    0.32 
   3 -11  -4    2.37    0.38 
  -3 -11   4    2.15    0.31 
  -3 -11   4    1.97    0.36 
   3 -11  -4    2.04    0.33 
  -3  11   4    1.73    0.35 
  -3  11   4    2.41    0.28 
  -3  11   4    1.98    0.43 
  -3  11   4    2.44    0.33 
   2 -11  -4   15.33    0.91 
  -2 -11   4   15.26    0.84 
  -2 -11   4   13.99    0.77 
  -2 -11   4   17.82    0.89 
  -2 -11   4   16.50    0.83 
   2 -11  -4   15.63    1.04 
  -2 -11   4   15.04    0.79 
   2 -11  -4   15.17    0.80 
   2 -11  -4   16.64    0.88 
   2 -11  -4   15.57    0.82 
  -2  11   4   16.21    1.01 
  -2  11   4   15.55    0.91 
  -2  11   4   15.89    0.83 
  -2  11   4   14.79    0.75 
  -2  11   4   17.64    0.82 
  -1 -11   4    5.05    0.39 
   1 -11  -4    5.21    0.42 
   1 -11  -4    5.13    0.33 
  -1 -11   4    4.59    0.38 
   1 -11  -4    5.61    0.43 
   1 -11  -4    5.79    0.44 
  -1 -11   4    5.67    0.41 
  -1 -11   4    5.08    0.40 
   1 -11  -4    5.09    0.40 
  -1 -11   4    4.99    0.39 
  -1  11   4    5.17    0.37 
   1  11  -4    5.68    0.37 
  -1  11   4    5.34    0.52 
  -1  11   4    5.36    0.35 
  -1  11   4    4.55    0.36 
  -1  11   4    5.70    0.59 
   0 -11  -4    9.59    0.86 
   0 -11  -4    8.60    0.54 
   0 -11   4    7.94    0.49 
   0 -11   4    7.16    0.43 
   0 -11  -4    7.51    0.53 
   0 -11   4    8.36    0.51 
   0 -11   4    8.53    0.51 
   0 -11  -4    8.09    0.49 
   0 -11  -4    8.04    0.51 
   0 -11   4    8.57    0.57 
   0  11   4    8.28    0.43 
   0  11  -4    9.33    0.55 
   0  11  -4    6.81    0.45 
   0  11   4    8.15    0.55 
   0  11  -4    7.75    0.42 
   1 -11   4    4.04    0.35 
  -1 -11  -4    4.44    0.39 
   1 -11   4    3.95    0.48 
  -1 -11  -4    3.83    0.34 
  -1 -11  -4    3.86    0.36 
   1 -11   4    3.55    0.37 
   1 -11   4    3.53    0.34 
  -1 -11  -4    3.45    0.36 
   1 -11   4    3.73    0.36 
  -1 -11  -4    3.54    0.35 
   1 -11   4    3.71    0.38 
  -1  11  -4    3.60    0.48 
  -1  11  -4    3.93    0.35 
  -1  11  -4    3.14    0.40 
   1  11   4    3.32    0.34 
  -1  11  -4    4.03    0.29 
   1  11   4    3.52    0.27 
  -1  11  -4    3.77    0.44 
  -2 -11  -4    0.21    0.15 
   2 -11   4    0.57    0.22 
   2 -11   4    0.78    0.20 
   2 -11   4    0.37    0.17 
   2 -11   4    0.47    0.19 
   2 -11   4    0.48    0.22 
  -2 -11  -4    0.75    0.21 
   2 -11   4    0.61    0.21 
  -2 -11  -4    0.79    0.19 
  -2  11  -4    0.70    0.20 
  -2  11  -4    0.51    0.25 
  -2  11  -4    0.91    0.18 
  -2  11  -4    0.97    0.24 
   2  11   4    0.59    0.20 
  -2  11  -4    0.61    0.27 
   2  11   4    0.84    0.18 
   3 -11   4    1.70    0.34 
   3 -11   4    1.64    0.34 
   3 -11   4    1.74    0.29 
  -3 -11  -4    1.59    0.27 
   3 -11   4    1.35    0.28 
  -3 -11  -4    1.54    0.29 
  -3  11  -4    1.29    0.22 
  -3  11  -4    1.26    0.20 
  -3  11  -4    1.41    0.33 
  -3  11  -4    1.51    0.28 
  -3  11  -4    0.77    0.32 
   3  11   4    1.44    0.23 
   4 -11   4    2.43    0.32 
   4 -11   4    2.67    0.29 
  -4 -11  -4    2.12    0.26 
   4 -11   4    1.74    0.32 
   4 -11   4    2.28    0.36 
   4  11   4    2.02    0.25 
  -4  11  -4    2.04    0.31 
   4  11   4    2.13    0.34 
  -4  11  -4    1.94    0.22 
  -4  11  -4    2.04    0.29 
   4 -12  -4    3.39    0.38 
   4 -12  -4    3.79    0.38 
   4 -12  -4    2.74    0.37 
  -4  12   4    3.32    0.34 
   3 -12  -4    2.47    0.38 
  -3 -12   4    1.40    0.24 
   3 -12  -4    2.97    0.47 
   3 -12  -4    2.23    0.40 
  -3 -12   4    3.53    0.63 
  -3 -12   4    2.37    0.37 
   3 -12  -4    1.96    0.31 
  -3  12   4    1.39    0.40 
  -3  12   4    1.66    0.29 
  -3  12   4    2.12    0.37 
  -2 -12   4    5.86    0.43 
  -2 -12   4    5.04    0.43 
   2 -12  -4    5.61    0.51 
  -2 -12   4    6.42    0.47 
   2 -12  -4    6.16    0.55 
   2 -12  -4    5.48    0.44 
  -2 -12   4    5.82    0.45 
   2 -12  -4    6.45    0.50 
   2 -12  -4    5.41    0.43 
  -2 -12   4    5.96    0.45 
  -2  12   4    6.09    0.60 
  -2  12   4    5.65    0.64 
  -2  12   4    5.48    0.39 
  -2  12   4    5.72    0.45 
  -2  12   4    6.00    0.42 
  -1 -12   4    2.34    0.29 
  -1 -12   4    2.29    0.27 
   1 -12  -4    1.77    0.24 
   1 -12  -4    1.80    0.24 
   1 -12  -4    2.10    0.29 
  -1 -12   4    1.93    0.28 
  -1 -12   4    2.29    0.28 
   1 -12  -4    1.73    0.26 
   1 -12  -4    3.09    0.37 
  -1 -12   4    2.00    0.26 
   1 -12  -4    1.74    0.29 
  -1  12   4    2.18    0.25 
  -1  12   4    2.60    0.39 
   1  12  -4    2.03    0.26 
  -1  12   4    2.40    0.28 
  -1  12   4    1.92    0.25 
  -1  12   4    1.55    0.32 
  -1  12   4    1.83    0.30 
   0 -12  -4    3.35    0.33 
   0 -12   4    2.82    0.30 
   0 -12   4    2.82    0.32 
   0 -12  -4    3.39    0.36 
   0 -12   4    3.77    0.39 
   0 -12  -4    3.03    0.34 
   0 -12   4    3.76    0.35 
   0 -12  -4    3.62    0.35 
   0 -12  -4    3.53    0.32 
   0 -12   4    3.14    0.27 
   0  12   4    3.17    0.31 
   0  12  -4    3.26    0.37 
   0  12   4    3.15    0.46 
   0  12   4    3.42    0.29 
   0  12   4    3.04    0.42 
   0  12  -4    3.87    0.43 
  -1 -12  -4    1.04    0.21 
   1 -12   4    1.40    0.24 
   1 -12   4    1.17    0.21 
  -1 -12  -4    0.96    0.22 
  -1 -12  -4    0.85    0.19 
   1 -12   4    0.60    0.20 
   1 -12   4    1.40    0.26 
   1 -12   4    1.07    0.24 
  -1 -12  -4    0.78    0.19 
   1 -12   4    1.00    0.21 
  -1  12  -4    1.49    0.22 
  -1  12  -4    0.67    0.16 
   1  12   4    0.93    0.33 
   1  12   4    1.01    0.16 
  -1  12  -4    0.98    0.20 
  -1  12  -4    1.25    0.29 
  -1  12  -4    1.18    0.30 
   2 -12   4    0.54    0.18 
   2 -12   4    0.30    0.19 
   2 -12   4    0.13    0.20 
   2 -12   4    0.65    0.23 
  -2 -12  -4    0.65    0.19 
   2 -12   4    0.48    0.20 
   2 -12   4    0.45    0.17 
  -2 -12  -4    0.18    0.17 
  -2 -12  -4    0.65    0.21 
   2  12   4    0.64    0.23 
  -2  12  -4    0.46    0.17 
   2  12   4    0.41    0.16 
  -2  12  -4    0.03    0.24 
  -2  12  -4    0.55    0.16 
   2  12   4    0.27    0.18 
  -2  12  -4    0.36    0.29 
  -2  12  -4    0.51    0.21 
   3 -12   4    0.43    0.19 
  -3 -12  -4    0.16    0.19 
  -3 -12  -4    0.19    0.24 
   3 -12   4    0.56    0.37 
   3 -12   4    0.32    0.19 
   3 -12   4    0.44    0.21 
  -3  12  -4    0.65    0.26 
  -3  12  -4    0.40    0.20 
   3  12   4    0.24    0.18 
  -3  12  -4    0.50    0.15 
  -3  12  -4    0.00    0.22 
  -3  12  -4    0.10    0.29 
   4 -12   4   -0.11    0.13 
   4 -12   4   -0.04    0.17 
  -4 -12  -4    0.01    0.12 
   4 -12   4    0.00    0.19 
  -4 -12  -4    0.38    0.16 
   4  12   4   -0.05    0.37 
  -4  12  -4   -0.08    0.11 
   4  12   4    0.12    0.15 
  -4  12  -4   -0.04    0.14 
   4 -13  -4    0.53    0.16 
   4 -13  -4    0.88    0.22 
  -4 -13   4    0.04    0.13 
  -4 -13   4    0.38    0.14 
   4 -13  -4    0.64    0.21 
  -3 -13   4    0.30    0.19 
   3 -13  -4    0.35    0.21 
   3 -13  -4    0.31    0.18 
  -3 -13   4    0.16    0.17 
  -3 -13   4    0.23    0.16 
   3 -13  -4    0.00    0.16 
   3 -13  -4    0.35    0.22 
  -3  13   4    0.26    0.22 
  -3  13   4    0.19    0.18 
  -3  13   4    0.29    0.16 
  -3  13   4   -0.21    0.30 
  -2 -13   4    1.64    0.28 
   2 -13  -4    2.19    0.29 
   2 -13  -4    1.94    0.34 
   2 -13  -4    1.52    0.31 
  -2 -13   4    1.78    0.28 
  -2 -13   4    2.08    0.28 
   2 -13  -4    1.60    0.24 
   2 -13  -4    1.88    0.31 
  -2 -13   4    1.90    0.28 
  -2  13   4    1.65    0.35 
   2  13  -4    1.95    0.29 
  -2  13   4    1.73    0.23 
  -2  13   4    1.89    0.27 
  -2  13   4    1.87    0.28 
  -2  13   4    1.16    0.33 
   1 -13  -4   13.03    0.73 
   1 -13  -4   14.33    0.79 
  -1 -13   4   13.90    0.73 
  -1 -13   4   13.35    0.74 
   1 -13  -4   14.44    0.81 
  -1 -13   4   14.17    0.77 
   1 -13  -4   12.71    0.70 
  -1 -13   4   13.74    0.73 
   1 -13  -4   12.96    0.74 
  -1  13   4   14.98    0.92 
  -1  13   4   12.97    0.69 
  -1  13   4   13.40    0.84 
  -1  13   4   13.94    0.69 
   1  13  -4   12.66    0.63 
  -1  13   4   14.71    0.77 
   0 -13   4    0.05    0.14 
   0 -13  -4    0.24    0.17 
   0 -13  -4   -0.20    0.13 
   0 -13   4   -0.02    0.13 
   0 -13   4   -0.19    0.14 
   0 -13   4    0.02    0.15 
   0 -13   4    0.08    0.15 
   0 -13  -4    0.03    0.18 
   0 -13   4    0.03    0.15 
   0 -13  -4    0.18    0.15 
   0 -13  -4    0.04    0.15 
   0  13   4    0.14    0.13 
   0  13   4   -0.10    0.18 
   0  13  -4    0.10    0.17 
   0  13   4    0.17    0.17 
   0  13  -4    0.02    0.10 
   1 -13   4    0.46    0.19 
   1 -13   4    0.54    0.17 
   1 -13   4    0.63    0.18 
  -1 -13  -4    0.28    0.16 
   1 -13   4    0.12    0.17 
   1 -13   4    0.20    0.20 
  -1 -13  -4    0.37    0.18 
  -1 -13  -4    0.22    0.16 
  -1 -13  -4    0.77    0.23 
   1  13   4    0.31    0.13 
  -1  13  -4    0.48    0.18 
  -1  13  -4    0.65    0.17 
  -1  13  -4    0.32    0.15 
  -1  13  -4    0.49    0.29 
   1  13   4    0.77    0.24 
  -1  13  -4    0.24    0.24 
   2 -13   4    2.33    0.29 
   2 -13   4    2.37    0.33 
   2 -13   4    1.86    0.31 
  -2 -13  -4    2.36    0.36 
   2 -13   4    2.57    0.37 
  -2 -13  -4    1.94    0.28 
  -2 -13  -4    2.20    0.32 
  -2  13  -4    2.24    0.27 
   2  13   4    2.76    0.35 
   2  13   4    2.24    0.30 
  -2  13  -4    2.23    0.28 
  -2  13  -4    2.83    0.47 
  -2  13  -4    2.12    0.40 
   2  13   4    2.45    0.47 
  -2  13  -4    2.33    0.32 
   2  13   4    2.36    0.32 
   3 -13   4    0.38    0.18 
  -3 -13  -4    0.61    0.22 
  -3 -13  -4    0.99    0.22 
   3 -13   4    0.93    0.27 
   3 -13   4    0.93    0.26 
  -3  13  -4    0.36    0.26 
  -3  13  -4    0.85    0.17 
  -3  13  -4    1.08    0.22 
  -3  13  -4    0.66    0.23 
  -3  13  -4    0.72    0.33 
   4 -13   4    3.66    0.35 
   4 -13   4    4.12    0.40 
  -4 -13  -4    4.14    0.32 
  -4 -13  -4    3.68    0.30 
   4  13   4    3.83    0.29 
  -4  13  -4    4.11    0.28 
  -4  13  -4    3.26    0.32 
   4 -14  -4    0.06    0.15 
  -4 -14   4    0.07    0.11 
  -4  14   4    0.18    0.13 
  -3 -14   4    0.40    0.18 
   3 -14  -4    0.69    0.25 
   3 -14  -4    0.55    0.18 
  -3 -14   4    0.24    0.16 
  -3 -14   4    0.37    0.18 
   3 -14  -4    0.68    0.24 
  -3  14   4    0.40    0.20 
  -3  14   4    0.76    0.28 
  -3  14   4   -0.25    0.23 
  -3  14   4    0.81    0.19 
   2 -14  -4    0.19    0.21 
   2 -14  -4    0.10    0.19 
   2 -14  -4   -0.15    0.14 
   2 -14  -4   -0.11    0.19 
  -2 -14   4    0.13    0.16 
  -2 -14   4   -0.02    0.16 
  -2 -14   4   -0.08    0.15 
  -2 -14   4   -0.11    0.15 
  -2  14   4   -0.14    0.21 
   2  14  -4   -0.15    0.23 
  -2  14   4    0.07    0.14 
  -2  14   4   -0.12    0.14 
  -2  14   4   -0.16    0.20 
  -2  14   4   -0.08    0.16 
  -1 -14   4    0.53    0.18 
   1 -14  -4    0.93    0.23 
  -1 -14   4    0.59    0.19 
   1 -14  -4    0.11    0.19 
  -1 -14   4    0.63    0.22 
  -1 -14   4    0.64    0.18 
   1 -14  -4    0.57    0.23 
   1 -14  -4    0.69    0.19 
  -1 -14   4    0.29    0.18 
  -1  14   4    0.59    0.27 
  -1  14   4    0.61    0.19 
  -1  14   4    1.00    0.32 
  -1  14   4    0.63    0.20 
   1  14  -4    0.39    0.14 
   0 -14   4   14.84    0.81 
   0 -14   4   15.28    0.79 
   0 -14  -4   14.04    0.77 
   0 -14   4   14.97    0.82 
   0 -14  -4   15.71    0.83 
   0 -14   4   16.30    0.85 
   0 -14  -4   15.31    0.75 
   0 -14  -4   14.16    0.79 
   0 -14  -4   16.79    0.86 
   0 -14   4   14.70    0.93 
   0  14   4   14.63    0.73 
   0  14  -4   16.70    0.90 
   0  14  -4   12.98    0.74 
   0  14  -4   15.49    0.73 
   0  14   4   14.68    0.76 
   0  14   4   14.44    0.90 
   1 -14   4    4.09    0.40 
  -1 -14  -4    3.96    0.40 
   1 -14   4    5.04    0.42 
   1 -14   4    4.76    0.47 
  -1 -14  -4    5.23    0.48 
   1 -14   4    4.87    0.48 
   1 -14   4    4.25    0.40 
   1 -14   4    4.76    0.50 
  -1 -14  -4    4.31    0.39 
  -1 -14  -4    4.51    0.43 
   1  14   4    4.65    0.34 
  -1  14  -4    4.48    0.55 
  -1  14  -4    4.18    0.36 
  -1  14  -4    4.23    0.40 
  -1  14  -4    5.46    0.62 
  -1  14  -4    5.30    0.64 
   1  14   4    4.05    0.46 
  -2 -14  -4    6.11    0.49 
   2 -14   4    5.43    0.48 
  -2 -14  -4    5.12    0.45 
   2 -14   4    4.96    0.42 
  -2 -14  -4    5.32    0.44 
   2 -14   4    4.63    0.50 
   2 -14   4    4.92    0.47 
  -2  14  -4    4.41    0.59 
  -2  14  -4    4.41    0.59 
  -2  14  -4    5.78    0.40 
   2  14   4    5.55    0.44 
  -2  14  -4    4.83    0.40 
   2  14   4    5.30    0.39 
   2  14   4    4.82    0.50 
  -2  14  -4    5.15    0.44 
   3 -14   4    0.35    0.21 
  -3 -14  -4    0.14    0.18 
  -3 -14  -4   -0.13    0.11 
  -3 -14  -4    0.13    0.16 
   3 -14   4    0.40    0.20 
  -3  14  -4    0.29    0.24 
  -3  14  -4    0.02    0.15 
  -3  14  -4    0.11    0.14 
  -3  14  -4    0.18    0.13 
   3  14   4    0.06    0.17 
  -4 -14  -4    0.02    0.12 
   4 -14   4   -0.07    0.14 
  -4 -14  -4    0.11    0.11 
  -4  14  -4   -0.02    0.11 
  -4 -15   4    1.64    0.16 
   4 -15  -4    1.80    0.22 
  -3 -15   4    0.55    0.18 
  -3 -15   4    0.29    0.15 
   3 -15  -4    0.34    0.23 
  -3 -15   4    0.47    0.19 
   3 -15  -4    0.40    0.20 
  -3  15   4    0.26    0.17 
  -3  15   4   -0.05    0.20 
  -2 -15   4    3.56    0.39 
   2 -15  -4    3.17    0.38 
  -2 -15   4    3.15    0.34 
  -2 -15   4    3.84    0.38 
  -2 -15   4    3.07    0.36 
   2 -15  -4    3.85    0.46 
  -2  15   4    4.23    0.37 
  -2  15   4    2.70    0.51 
  -2  15   4    3.21    0.42 
  -2  15   4    3.24    0.35 
  -2  15   4    2.48    0.44 
  -2  15   4    3.15    0.32 
  -1 -15   4    8.54    0.59 
   1 -15  -4    9.37    0.66 
  -1 -15   4    9.37    0.60 
   1 -15  -4    8.71    0.56 
  -1 -15   4    9.37    0.57 
   1 -15  -4    9.30    0.58 
   1 -15  -4    7.64    0.54 
  -1 -15   4    9.26    0.61 
   1 -15  -4    8.95    0.60 
  -1  15   4    8.76    0.54 
  -1  15   4    7.93    0.74 
  -1  15   4    9.33    0.77 
  -1  15   4    8.85    0.53 
   1  15  -4    8.99    0.49 
   0 -15   4   19.27    1.01 
   0 -15  -4   18.68    1.01 
   0 -15  -4   19.55    0.96 
   0 -15   4   19.03    0.96 
   0 -15   4   18.42    0.97 
   0 -15   4   20.20    1.01 
   0 -15  -4   18.95    0.89 
   0 -15  -4   19.25    0.99 
   0 -15  -4   19.49    0.95 
   0 -15   4   19.29    0.95 
   0  15  -4   18.97    1.06 
   0  15   4   19.68    0.91 
   0  15  -4   17.07    0.89 
   0  15   4   19.46    1.10 
   0  15  -4   19.68    0.90 
   1 -15   4   47.74    2.14 
   1 -15   4   51.80    2.07 
   1 -15   4   49.24    2.12 
  -1 -15  -4   49.62    2.15 
  -1 -15  -4   47.79    2.09 
   1 -15   4   50.85    2.10 
  -1 -15  -4   51.99    2.14 
   1 -15   4   52.00    2.19 
  -1 -15  -4   51.48    2.13 
   1  15   4   50.88    2.04 
  -1  15  -4   51.66    2.07 
  -1  15  -4   49.67    2.06 
   1  15   4   43.71    2.49 
  -1  15  -4   46.66    2.06 
  -1  15  -4   49.61    2.33 
   1  15   4   51.34    2.19 
  -2 -15  -4    2.04    0.29 
  -2 -15  -4    2.77    0.37 
   2 -15   4    1.89    0.27 
   2 -15   4    3.19    0.42 
   2 -15   4    2.43    0.33 
  -2 -15  -4    2.79    0.34 
   2 -15   4    2.21    0.33 
  -2  15  -4    2.53    0.29 
  -2  15  -4    2.23    0.43 
   2  15   4    3.14    0.36 
  -2  15  -4    2.78    0.31 
  -2  15  -4    2.40    0.33 
  -2  15  -4    2.35    0.43 
   2  15   4    3.13    0.31 
   3 -15   4    0.27    0.20 
  -3 -15  -4    0.35    0.19 
   3 -15   4    0.62    0.25 
  -3 -15  -4    0.44    0.17 
  -3 -15  -4    0.03    0.10 
  -3  15  -4    0.13    0.12 
  -3  15  -4    0.46    0.16 
  -3  15  -4    0.42    0.17 
  -3  15  -4   -0.07    0.26 
   3  15   4    0.39    0.18 
  -4 -15  -4    0.00    0.16 
  -4 -15  -4    0.15    0.12 
   4 -15   4   -0.15    0.13 
   4 -15   4    0.00    0.09 
  -3 -16   4    0.31    0.17 
   3 -16  -4    0.25    0.14 
  -3 -16   4   -0.06    0.11 
  -3 -16   4    0.01    0.18 
  -3  16   4    0.18    0.17 
  -2 -16   4   17.60    0.88 
   2 -16  -4   16.82    0.85 
  -2 -16   4   17.12    0.92 
  -2 -16   4   18.17    0.91 
   2 -16  -4   17.72    0.91 
  -2 -16   4   18.88    0.90 
  -2  16   4   18.69    0.87 
  -2  16   4   16.33    1.13 
  -2  16   4   18.73    0.88 
  -2  16   4   16.99    0.97 
  -2  16   4   16.14    1.04 
  -1 -16   4    4.75    0.46 
  -1 -16   4    6.05    0.45 
   1 -16  -4    4.76    0.43 
  -1 -16   4    6.57    0.50 
   1 -16  -4    5.99    0.45 
   1 -16  -4    5.26    0.49 
  -1 -16   4    5.89    0.48 
   1 -16  -4    5.77    0.49 
  -1  16   4    4.96    0.43 
  -1  16   4    5.55    0.69 
  -1  16   4    5.94    0.43 
   1  16  -4    5.71    0.38 
  -1  16   4    5.56    0.66 
   0 -16   4    6.36    0.49 
   0 -16  -4    6.78    0.53 
   0 -16   4    7.36    0.50 
   0 -16   4    7.88    0.57 
   0 -16  -4    6.62    0.44 
   0 -16   4    7.28    0.53 
   0 -16  -4    7.25    0.55 
   0 -16  -4    6.15    0.48 
   0 -16   4    6.48    0.50 
   0 -16  -4    6.55    0.47 
   0  16   4    6.70    0.46 
   0  16   4    6.39    0.66 
   0  16  -4    6.34    0.46 
   0  16  -4    6.44    0.63 
   0  16  -4    7.39    0.45 
   1 -16   4    0.10    0.19 
  -1 -16  -4    0.31    0.18 
  -1 -16  -4   -0.01    0.18 
   1 -16   4   -0.05    0.21 
   1 -16   4   -0.08    0.19 
   1 -16   4    0.04    0.24 
  -1 -16  -4    0.05    0.17 
  -1 -16  -4    0.09    0.15 
   1 -16   4   -0.05    0.18 
   1  16   4    0.34    0.25 
  -1  16  -4   -0.20    0.18 
   1  16   4    0.15    0.15 
  -1  16  -4    0.36    0.27 
   1  16   4    0.16    0.23 
  -1  16  -4    0.15    0.15 
   2 -16   4    3.49    0.42 
  -2 -16  -4    2.46    0.34 
  -2 -16  -4    2.53    0.32 
   2 -16   4    2.75    0.36 
  -2 -16  -4    2.72    0.33 
   2 -16   4    3.07    0.35 
   2  16   4    3.03    0.31 
  -2  16  -4    2.77    0.51 
   2  16   4    2.79    0.35 
  -2  16  -4    2.50    0.48 
  -2  16  -4    3.39    0.33 
  -2  16  -4    3.27    0.35 
  -2  16  -4    2.56    0.29 
   3 -16   4    1.67    0.29 
  -3 -16  -4    1.41    0.30 
  -3 -16  -4    1.41    0.25 
   3  16   4    1.21    0.21 
  -3  16  -4    1.06    0.20 
  -3  16  -4    1.78    0.28 
   3 -17  -4   -0.04    0.14 
  -3 -17   4    0.01    0.11 
  -3 -17   4    0.21    0.12 
  -3 -17   4   -0.09    0.13 
   3 -17  -4    0.00    0.11 
   2 -17  -4    1.18    0.24 
  -2 -17   4    1.21    0.22 
   2 -17  -4    0.95    0.20 
  -2 -17   4    1.04    0.21 
  -2 -17   4    0.98    0.22 
  -2 -17   4    0.19    0.24 
  -2  17   4    1.04    0.37 
  -2  17   4    0.29    0.29 
  -2  17   4    0.73    0.18 
  -1 -17   4    1.18    0.25 
  -1 -17   4    1.04    0.24 
   1 -17  -4    0.91    0.23 
   1 -17  -4    0.82    0.22 
   1 -17  -4    0.61    0.23 
   1 -17  -4    0.71    0.20 
  -1 -17   4    0.58    0.20 
  -1 -17   4    0.95    0.24 
   1 -17  -4    0.89    0.22 
   1  17  -4    0.87    0.22 
  -1  17   4    0.58    0.19 
  -1  17   4    0.91    0.34 
  -1  17   4    0.61    0.26 
   0 -17   4    0.61    0.20 
   0 -17  -4    1.02    0.23 
   0 -17  -4    0.71    0.22 
   0 -17   4    0.70    0.23 
   0 -17   4    0.68    0.21 
   0 -17   4    0.72    0.22 
   0 -17   4    0.75    0.21 
   0 -17  -4    0.50    0.22 
   0 -17  -4    0.93    0.23 
   0  17  -4    0.56    0.31 
   0  17   4    0.93    0.20 
   0  17   4    0.59    0.23 
   0  17   4    0.42    0.27 
   0  17  -4    1.11    0.20 
  -1 -17  -4   40.44    1.71 
  -1 -17  -4   39.12    1.69 
   1 -17   4   37.49    1.65 
  -1 -17  -4   37.96    1.66 
   1 -17   4   36.94    1.64 
   1 -17   4   36.26    1.70 
  -1 -17  -4   37.65    1.64 
   1 -17   4   37.46    1.64 
   1  17   4   38.59    1.75 
  -1  17  -4   36.94    1.61 
  -1  17  -4   40.52    1.63 
  -1  17  -4   35.39    1.85 
   1  17   4   39.13    1.61 
  -2 -17  -4   12.88    0.72 
   2 -17   4   12.37    0.67 
   2 -17   4   12.05    0.71 
   2 -17   4   12.38    0.68 
  -2 -17  -4   12.31    0.68 
  -2 -17  -4   11.78    0.69 
   2  17   4   13.15    0.66 
  -2  17  -4   13.54    0.66 
  -2  17  -4   12.65    0.66 
  -3 -17  -4    0.11    0.12 
  -3 -17  -4    0.03    0.14 
   3 -17   4   -0.01    0.11 
   3 -17   4    0.08    0.15 
  -3  17  -4   -0.03    0.11 
   3 -18  -4    0.24    0.13 
  -3 -18   4   -0.04    0.09 
  -3 -18   4    0.20    0.12 
  -2 -18   4   13.32    0.72 
  -2 -18   4   14.29    0.70 
   2 -18  -4   13.12    0.65 
   2 -18  -4   13.62    0.77 
  -2  18   4   13.38    0.67 
  -2  18   4   13.29    0.77 
  -1 -18   4    1.32    0.24 
   1 -18  -4    1.16    0.27 
   1 -18  -4    1.62    0.26 
   1 -18  -4    1.60    0.23 
   1 -18  -4    1.20    0.23 
  -1 -18   4    1.48    0.25 
   1 -18  -4    1.88    0.25 
  -1 -18   4    1.39    0.25 
  -1 -18   4    1.73    0.27 
   1  18  -4    1.57    0.46 
   1  18  -4    1.61    0.22 
  -1  18   4    1.63    0.25 
  -1  18   4    1.74    0.34 
   0 -18  -4    1.68    0.29 
   0 -18  -4    1.02    0.23 
   0 -18  -4    1.66    0.27 
   0 -18  -4    1.21    0.22 
   0 -18   4    1.16    0.24 
   0 -18   4    1.05    0.23 
   0 -18   4    1.24    0.26 
   0 -18   4    1.29    0.23 
   0  18  -4    1.44    0.22 
   0  18   4    1.47    0.33 
   0  18   4    1.10    0.30 
   1 -18   4    1.98    0.27 
   1 -18   4    2.18    0.27 
   1 -18   4    2.15    0.31 
  -1 -18  -4    2.21    0.29 
  -1 -18  -4    2.41    0.28 
  -1 -18  -4    1.94    0.29 
  -1 -18  -4    2.19    0.30 
   1 -18   4    1.69    0.26 
   1  18   4    2.09    0.44 
   1  18   4    2.03    0.26 
  -1  18  -4    2.63    0.28 
  -1  18  -4    2.26    0.26 
  -2 -18  -4    0.04    0.15 
  -2 -18  -4    0.13    0.14 
  -2 -18  -4    0.15    0.16 
  -2  18  -4    0.20    0.19 
  -2  18  -4    0.17    0.13 
   2  18   4    0.18    0.15 
  -2  18  -4   -0.01    0.13 
   3 -18   4    0.14    0.09 
  -3 -18  -4    0.00    0.11 
  -3 -18  -4    0.18    0.11 
  -2 -19   4    0.58    0.16 
   2 -19  -4    0.48    0.16 
  -2 -19   4    0.50    0.16 
  -2 -19   4    0.39    0.14 
   2 -19  -4    0.17    0.13 
  -2  19   4    0.38    0.15 
  -2  19   4    0.32    0.13 
  -1 -19   4    0.02    0.21 
   1 -19  -4   -0.08    0.12 
  -1 -19   4    0.21    0.16 
  -1 -19   4    0.30    0.17 
  -1 -19   4    0.01    0.13 
   1 -19  -4    0.05    0.15 
   1  19  -4   -0.17    0.21 
   1  19  -4    0.00    0.12 
  -1  19   4    0.18    0.20 
  -1  19   4    0.03    0.13 
   0 -19   4    4.02    0.36 
   0 -19  -4    3.42    0.42 
   0 -19   4    3.39    0.36 
   0 -19   4    3.64    0.37 
   0 -19  -4    3.52    0.33 
   0 -19   4    3.75    0.35 
   0 -19  -4    4.06    0.39 
   0 -19  -4    3.54    0.36 
   0  19  -4    4.34    0.33 
   0  19   4    3.85    0.34 
   0  19   4    4.23    0.48 
   1 -19   4    1.85    0.28 
   1 -19   4    1.81    0.25 
  -1 -19  -4    2.17    0.26 
  -1 -19  -4    2.26    0.28 
   1 -19   4    2.09    0.24 
  -1 -19  -4    2.41    0.29 
  -1 -19  -4    1.99    0.26 
   1 -19   4    2.21    0.27 
   1  19   4    2.24    0.30 
  -1  19  -4    2.14    0.25 
   1  19   4    2.51    0.26 
   1  19   4    2.10    0.32 
  -2 -19  -4    0.73    0.17 
  -2 -19  -4    0.65    0.15 
   2 -19   4    0.69    0.15 
  -2 -19  -4    0.68    0.18 
   2  19   4    0.53    0.16 
  -2  19  -4    0.70    0.15 
  -2 -20   4    0.07    0.09 
  -2 -20   4   -0.11    0.11 
  -2 -20   4   -0.18    0.10 
  -1 -20   4    0.02    0.12 
   1 -20  -4    0.00    0.10 
  -1 -20   4   -0.04    0.14 
  -1 -20   4    0.39    0.16 
   1 -20  -4   -0.19    0.15 
  -1 -20   4   -0.19    0.12 
   1  20  -4    0.08    0.12 
  -1  20   4   -0.04    0.20 
  -1  20   4    0.10    0.15 
   0 -20  -4    0.22    0.13 
   0 -20   4    0.17    0.15 
   0 -20  -4    0.40    0.17 
   0 -20  -4    0.28    0.16 
   0 -20   4    0.59    0.16 
   0 -20   4    0.80    0.19 
   0 -20   4    0.41    0.15 
   0  20   4    0.07    0.13 
   0  20   4    0.53    0.20 
   0  20  -4    0.30    0.14 
   0  20  -4    0.67    0.24 
   1 -20   4   -0.01    0.11 
   1 -20   4    0.09    0.15 
   1 -20   4   -0.05    0.13 
  -1 -20  -4   -0.14    0.11 
  -1 -20  -4    0.06    0.14 
  -1 -20  -4    0.25    0.14 
   1 -20   4   -0.03    0.15 
   1  20   4   -0.06    0.12 
  -1  20  -4    0.23    0.23 
   1  20   4    0.18    0.15 
  -1  20  -4    0.19    0.17 
  -2 -20  -4    1.57    0.19 
   2 -20   4    1.58    0.16 
  -2 -20  -4    1.91    0.21 
  -2 -20  -4    1.51    0.18 
   1 -21  -4    0.09    0.09 
  -1 -21   4    0.30    0.11 
  -1 -21   4    0.00    0.13 
  -1 -21   4    0.22    0.12 
  -1  21   4    0.17    0.12 
  -1  21   4    0.07    0.12 
   0 -21  -4    0.23    0.12 
   0 -21   4    0.08    0.13 
   0 -21   4    0.50    0.13 
   0 -21  -4    0.25    0.13 
   0 -21   4    0.40    0.12 
   0 -21   4    0.49    0.14 
   0  21  -4    0.27    0.12 
   0  21   4    0.42    0.14 
   0  21   4    0.31    0.15 
  -1 -21  -4    2.23    0.23 
   1 -21   4    2.75    0.22 
  -1 -21  -4    2.99    0.23 
  -1 -21  -4    2.67    0.23 
   1  21   4    3.27    0.25 
  -5   0   5    0.01    0.14 
   5   0  -5    0.15    0.15 
   5   0  -5    0.17    0.14 
  -4   0   5   -0.10    0.13 
   4   0  -5   -0.26    0.16 
   4   0  -5   -0.08    0.13 
  -4   0   5   -0.14    0.15 
  -4   0   5   -0.24    0.22 
   4   0  -5    0.27    0.20 
   3   0  -5   -0.14    0.11 
  -3   0   5   -0.01    0.11 
   3   0  -5    0.14    0.18 
   3   0  -5    0.28    0.17 
   3   0  -5    0.16    0.11 
  -3   0   5    0.05    0.21 
  -2   0   5    0.02    0.16 
   2   0  -5    0.10    0.11 
  -2   0   5   -0.11    0.08 
   2   0  -5   -0.11    0.11 
  -1   0   5   -0.01    0.12 
  -1   0   5    0.04    0.07 
  -1   0   5    0.05    0.08 
   1   0  -5   -0.10    0.07 
   0   0  -5    0.00    0.05 
   0   0   5   -0.01    0.05 
   1   0   5    0.02    0.09 
  -1   0  -5   -0.01    0.09 
  -1   0  -5    0.05    0.11 
  -1   0  -5    0.01    0.11 
   2   0   5   -0.04    0.17 
  -2   0  -5    0.04    0.11 
  -2   0  -5   -0.14    0.14 
   2   0   5    0.12    0.10 
  -2   0  -5    0.02    0.11 
   3   0   5    0.14    0.13 
  -3   0  -5    0.23    0.14 
   3   0   5   -0.23    0.17 
  -3   0  -5    0.27    0.20 
   3   0   5   -0.22    0.14 
  -3   0  -5    0.11    0.17 
   3   0   5    0.05    0.19 
  -3   0  -5   -0.10    0.16 
  -3   0  -5    0.01    0.13 
   4   0   5    0.18    0.26 
  -4   0  -5   -0.15    0.16 
   4   0   5    0.15    0.18 
   4   0   5    0.31    0.20 
  -4   0  -5    0.54    0.25 
   4   0   5    0.41    0.18 
  -4   0  -5    0.23    0.16 
   5   0   5   -0.10    0.12 
   5   0   5   -0.26    0.16 
   5   0   5    0.00    0.22 
  -5  -1   5    1.83    0.22 
   5  -1  -5    1.97    0.27 
   5  -1  -5    1.66    0.25 
  -5   1   5    1.50    0.24 
   5   1  -5    2.18    0.26 
   5   1  -5    1.93    0.26 
   4  -1  -5    0.51    0.20 
  -4  -1   5   -0.06    0.14 
  -4  -1   5    0.40    0.27 
   4  -1  -5    0.09    0.16 
   4  -1  -5    0.39    0.20 
  -4   1   5    0.40    0.19 
   4   1  -5    0.35    0.19 
   4   1  -5    0.45    0.22 
   4   1  -5    0.26    0.15 
  -4   1   5   -0.13    0.22 
  -3  -1   5    0.39    0.16 
   3  -1  -5    0.33    0.14 
   3  -1  -5    0.45    0.17 
  -3  -1   5    0.68    0.27 
   3  -1  -5    0.49    0.22 
   3  -1  -5    0.54    0.23 
  -3  -1   5    0.55    0.16 
  -3   1   5    0.52    0.15 
  -3   1   5    0.26    0.23 
   3   1  -5    0.62    0.17 
   3   1  -5    0.45    0.17 
   2  -1  -5   10.44    0.56 
   2  -1  -5    9.88    0.53 
  -2  -1   5   10.76    0.59 
   2   1  -5   10.63    0.54 
  -2   1   5   11.36    0.60 
  -2   1   5   10.80    0.55 
   2   1  -5    8.85    0.54 
  -2   1   5   10.69    0.49 
   1  -1  -5  201.79    7.70 
  -1   1   5  208.82    7.72 
   0  -1  -5    8.44    0.36 
   0  -1  -5    8.36    0.36 
   0  -1   5    7.02    0.40 
   0   1  -5    7.89    0.35 
   0   1   5    8.44    0.37 
   1  -1   5   98.19    3.99 
  -1  -1  -5  103.86    3.99 
  -1  -1  -5  104.90    3.98 
  -1  -1  -5  106.71    3.97 
   1  -1   5  107.35    3.99 
  -1  -1  -5  101.23    4.02 
  -1   1  -5  105.07    4.01 
   1   1   5  106.49    4.04 
  -1   1  -5  108.72    3.99 
  -1   1  -5  107.16    3.96 
   2  -1   5    0.13    0.13 
  -2  -1  -5   -0.05    0.09 
   2  -1   5    0.11    0.11 
  -2  -1  -5    0.09    0.12 
  -2  -1  -5   -0.03    0.14 
   2   1   5    0.04    0.13 
  -2   1  -5    0.18    0.13 
  -2   1  -5   -0.27    0.12 
   2   1   5   -0.01    0.09 
  -2   1  -5    0.12    0.13 
  -3  -1  -5    6.02    0.54 
  -3  -1  -5    5.90    0.39 
   3  -1   5    6.88    0.41 
  -3  -1  -5    5.89    0.42 
   3  -1   5    6.19    0.50 
  -3  -1  -5    6.34    0.42 
   3  -1   5    5.71    0.51 
   3  -1   5    6.07    0.47 
  -3  -1  -5    6.39    0.49 
   3   1   5    6.03    0.55 
  -3   1  -5    5.91    0.45 
  -3   1  -5    5.86    0.38 
   3   1   5    6.14    0.58 
  -3   1  -5    5.33    0.42 
   3   1   5    6.28    0.41 
  -3   1  -5    5.65    0.36 
   3   1   5    5.95    0.48 
  -3   1  -5    5.33    0.38 
  -3   1  -5    7.09    0.50 
  -3   1  -5    5.72    0.41 
   4  -1   5    2.58    0.37 
  -4  -1  -5    2.35    0.41 
   4  -1   5    1.50    0.38 
   4  -1   5    2.62    0.39 
  -4  -1  -5    2.75    0.32 
  -4  -1  -5    2.79    0.32 
   4  -1   5    1.86    0.28 
   4   1   5    1.78    0.42 
  -4   1  -5    2.17    0.36 
   4   1   5    1.74    0.33 
  -4   1  -5    2.69    0.34 
   4   1   5    2.26    0.37 
   4   1   5    2.27    0.30 
  -4   1  -5    1.93    0.26 
   5  -1   5    0.78    0.25 
   5  -1   5    0.65    0.17 
   5  -1   5    0.67    0.21 
  -5   1  -5    0.37    0.13 
   5   1   5    0.66    0.19 
   5   1   5    0.84    0.19 
   5   1   5    0.35    0.21 
   5  -2  -5    0.81    0.21 
   5  -2  -5    0.61    0.18 
  -5  -2   5    0.42    0.15 
   5   2  -5    0.74    0.20 
   5   2  -5    0.84    0.19 
   4  -2  -5   10.33    0.67 
   4  -2  -5    9.76    0.75 
  -4  -2   5   10.15    0.59 
  -4  -2   5    9.36    0.74 
   4  -2  -5   10.34    0.66 
   4  -2  -5   10.86    0.61 
   4   2  -5    9.67    0.65 
   4   2  -5   10.09    0.59 
  -4   2   5    9.88    0.75 
  -4   2   5    9.42    0.62 
   4   2  -5    9.73    0.64 
  -3  -2   5    7.04    0.45 
  -3  -2   5    7.26    0.47 
  -3  -2   5    6.55    0.62 
   3  -2  -5    7.38    0.57 
   3  -2  -5    7.67    0.50 
   3  -2  -5    6.76    0.49 
   3  -2  -5    8.13    0.45 
  -3   2   5    7.85    0.58 
   3   2  -5    7.39    0.45 
  -3   2   5    7.38    0.46 
  -3   2   5    7.44    0.48 
   3   2  -5    7.62    0.50 
   2  -2  -5    0.32    0.13 
   2  -2  -5    0.13    0.09 
  -2  -2   5    0.34    0.18 
  -2   2   5    0.25    0.12 
  -2   2   5    0.16    0.17 
  -2   2   5    0.08    0.14 
  -2   2   5    0.16    0.13 
   1  -2  -5   42.35    1.65 
   1  -2  -5   41.03    1.63 
  -1  -2   5   41.53    1.65 
  -1   2   5   42.32    1.65 
  -1   2   5   41.31    1.62 
   1   2  -5   42.28    1.58 
   1   2  -5   38.53    1.59 
  -1   2   5   42.99    1.66 
   0  -2  -5   92.34    3.45 
   0  -2  -5   90.72    3.44 
   0   2   5   92.27    3.46 
   0   2  -5   89.98    3.44 
  -1  -2  -5  255.10    9.64 
   1  -2   5  253.73    9.65 
  -1  -2  -5  258.69    9.69 
  -1   2  -5  274.15    9.62 
   1   2   5  246.08    9.65 
  -2  -2  -5   -0.13    0.14 
  -2  -2  -5    0.09    0.11 
   2  -2   5   -0.05    0.11 
  -2   2  -5    0.01    0.14 
  -2   2  -5   -0.03    0.12 
   2   2   5   -0.10    0.13 
  -2   2  -5    0.29    0.15 
  -2   2  -5    0.03    0.10 
   2   2   5   -0.25    0.12 
  -3  -2  -5    3.84    0.36 
  -3  -2  -5    3.75    0.33 
   3  -2   5    4.68    0.44 
   3  -2   5    4.55    0.33 
  -3  -2  -5    4.16    0.32 
  -3  -2  -5    4.29    0.36 
   3  -2   5    4.49    0.48 
   3  -2   5    4.09    0.43 
  -3  -2  -5    4.70    0.47 
   3   2   5    5.27    0.51 
  -3   2  -5    4.28    0.37 
   3   2   5    4.31    0.34 
  -3   2  -5    4.54    0.36 
  -3   2  -5    4.28    0.43 
  -3   2  -5    4.05    0.35 
  -3   2  -5    5.11    0.36 
   3   2   5    4.98    0.66 
  -3   2  -5    3.96    0.30 
  -3   2  -5    4.98    0.47 
   3   2   5    4.09    0.44 
   4  -2   5    1.93    0.33 
  -4  -2  -5    1.85    0.36 
  -4  -2  -5    1.64    0.26 
   4  -2   5    2.09    0.37 
   4  -2   5    2.35    0.29 
   4  -2   5    1.52    0.35 
  -4   2  -5    1.49    0.27 
   4   2   5    1.17    0.23 
  -4   2  -5    2.25    0.36 
   4   2   5    1.75    0.33 
   4   2   5    1.45    0.31 
   5  -2   5    2.23    0.31 
   5  -2   5    1.77    0.27 
   5  -2   5    1.97    0.26 
   5   2   5    1.98    0.31 
   5   2   5    2.11    0.26 
   5   2   5    2.16    0.29 
   5  -3  -5    0.01    0.14 
   5  -3  -5    0.11    0.18 
  -5  -3   5    0.03    0.10 
   5   3  -5    0.07    0.20 
   5   3  -5   -0.04    0.14 
  -4  -3   5    0.01    0.15 
   4  -3  -5   -0.06    0.17 
  -4  -3   5    0.03    0.15 
  -4  -3   5    0.10    0.25 
   4  -3  -5   -0.05    0.14 
   4  -3  -5   -0.08    0.16 
   4  -3  -5   -0.17    0.24 
   4   3  -5    0.07    0.14 
   4   3  -5   -0.14    0.17 
   4   3  -5    0.31    0.20 
  -4   3   5   -0.01    0.14 
  -4   3   5    0.10    0.24 
   3  -3  -5    0.04    0.16 
  -3  -3   5    0.20    0.22 
  -3  -3   5   -0.17    0.12 
   3  -3  -5    0.14    0.13 
   3  -3  -5   -0.16    0.13 
   3  -3  -5    0.18    0.15 
   3   3  -5    0.19    0.15 
  -3   3   5    0.05    0.10 
  -3   3   5   -0.07    0.10 
  -3   3   5    0.01    0.15 
   3   3  -5    0.12    0.11 
  -3   3   5   -0.07    0.13 
  -3   3   5    0.18    0.21 
   2  -3  -5    4.43    0.34 
   2  -3  -5    3.97    0.29 
  -2  -3   5    4.34    0.39 
   2  -3  -5    4.52    0.32 
  -2   3   5    4.62    0.37 
  -2   3   5    4.12    0.31 
  -2   3   5    4.51    0.37 
   1  -3  -5   55.96    2.24 
   1  -3  -5   58.22    2.27 
   1  -3  -5   59.16    2.26 
  -1  -3   5   58.45    2.26 
  -1   3   5   57.42    2.26 
  -1   3   5   58.30    2.28 
   0  -3  -5   63.73    2.41 
   0  -3  -5   60.59    2.43 
   0   3   5   62.45    2.44 
   0   3  -5   65.95    2.44 
   1  -3   5    0.19    0.12 
  -1  -3  -5    0.16    0.09 
  -1  -3  -5    0.23    0.08 
  -1  -3  -5   -0.01    0.14 
  -1   3  -5    0.26    0.13 
  -1   3  -5    0.17    0.13 
  -2  -3  -5    1.26    0.16 
   2  -3   5    1.67    0.22 
  -2  -3  -5    1.35    0.23 
  -2   3  -5    1.51    0.22 
  -2   3  -5    1.40    0.22 
  -2   3  -5    1.40    0.21 
  -2   3  -5    1.25    0.23 
   2   3   5    0.86    0.21 
   3  -3   5    0.52    0.14 
  -3  -3  -5    0.31    0.14 
   3  -3   5    0.66    0.24 
  -3  -3  -5    0.53    0.19 
  -3  -3  -5    0.63    0.22 
   3  -3   5    0.77    0.24 
   3  -3   5    0.34    0.26 
  -3  -3  -5    0.55    0.17 
  -3   3  -5    0.39    0.13 
  -3   3  -5    0.57    0.15 
   3   3   5    0.45    0.26 
   3   3   5    0.54    0.16 
  -3   3  -5    0.46    0.18 
  -3   3  -5    0.54    0.16 
  -3   3  -5    0.47    0.21 
   3   3   5    0.43    0.27 
  -3   3  -5    0.29    0.14 
  -3   3  -5    0.55    0.20 
   4  -3   5    2.69    0.44 
  -4  -3  -5    3.33    0.36 
   4  -3   5    2.98    0.40 
   4  -3   5    3.05    0.34 
   4  -3   5    3.96    0.49 
  -4  -3  -5    3.21    0.45 
  -4   3  -5    3.34    0.43 
  -4   3  -5    3.15    0.39 
   4   3   5    3.84    0.46 
   4   3   5    2.18    0.30 
   4   3   5    2.12    0.34 
   5  -3   5    0.64    0.21 
   5  -3   5    0.88    0.19 
   5  -3   5    0.58    0.24 
   5   3   5    0.72    0.20 
  -5   3  -5    0.55    0.18 
   5  -4  -5    1.65    0.26 
   5  -4  -5    1.24    0.22 
   5   4  -5    1.34    0.21 
  -4  -4   5    0.50    0.17 
   4  -4  -5   -0.02    0.23 
  -4  -4   5    0.19    0.24 
   4  -4  -5    0.46    0.21 
  -4  -4   5    0.26    0.16 
   4  -4  -5    0.53    0.18 
   4  -4  -5    0.79    0.23 
   4   4  -5    0.43    0.22 
   4   4  -5    0.46    0.17 
  -4   4   5    0.15    0.16 
  -4   4   5    0.70    0.30 
   3  -4  -5    4.93    0.45 
   3  -4  -5    5.18    0.36 
   3  -4  -5    5.46    0.43 
  -3  -4   5    5.42    0.39 
  -3  -4   5    5.19    0.52 
   3  -4  -5    5.13    0.48 
   3   4  -5    5.65    0.44 
  -3   4   5    3.69    0.31 
  -3   4   5    5.48    0.55 
  -3   4   5    4.73    0.37 
  -3   4   5    4.86    0.49 
   3   4  -5    3.63    0.32 
  -3   4   5    4.96    0.40 
   2  -4  -5    0.00    0.08 
   2  -4  -5    0.15    0.12 
   2  -4  -5    0.21    0.13 
  -2  -4   5    0.02    0.16 
  -2   4   5   -0.17    0.09 
  -2   4   5    0.12    0.16 
  -2   4   5    0.05    0.14 
  -2   4   5   -0.15    0.11 
   1  -4  -5    1.99    0.22 
   1  -4  -5    2.16    0.20 
  -1  -4   5    2.33    0.24 
   1  -4  -5    1.98    0.20 
  -1   4   5    2.04    0.22 
  -1   4   5    2.05    0.24 
   0  -4  -5    9.02    0.43 
   0  -4  -5    9.48    0.41 
   0  -4  -5    9.69    0.48 
   0   4   5    8.04    0.50 
   0   4  -5    8.57    0.42 
   1  -4   5    3.03    0.24 
  -1  -4  -5    3.29    0.28 
   1  -4   5    3.04    0.24 
  -1  -4  -5    3.22    0.27 
  -1  -4  -5    2.79    0.19 
  -1   4  -5    2.70    0.26 
  -1   4  -5    3.61    0.29 
   1   4   5    2.83    0.24 
  -2  -4  -5    5.00    0.42 
   2  -4   5    3.56    0.34 
   2  -4   5    4.48    0.36 
   2  -4   5    4.57    0.30 
  -2  -4  -5    5.99    0.41 
  -2   4  -5    4.89    0.37 
  -2   4  -5    4.76    0.34 
  -2   4  -5    5.20    0.38 
   2   4   5    3.73    0.49 
  -2   4  -5    4.44    0.43 
  -2   4  -5    4.53    0.42 
  -3  -4  -5   17.92    0.91 
   3  -4   5   17.75    0.94 
   3  -4   5   18.68    0.86 
  -3  -4  -5   16.87    0.81 
  -3  -4  -5   17.60    0.97 
  -3  -4  -5   17.70    0.89 
   3  -4   5   18.01    0.95 
   3  -4   5   19.30    0.99 
  -3   4  -5   20.54    0.95 
  -3   4  -5   19.78    0.95 
  -3   4  -5   18.53    0.84 
  -3   4  -5   18.31    1.01 
  -3   4  -5   19.56    0.89 
  -3   4  -5   18.31    0.93 
   3   4   5   17.16    1.12 
   3   4   5   18.38    0.87 
   4  -4   5    2.23    0.28 
  -4  -4  -5    2.95    0.33 
   4  -4   5    1.78    0.39 
   4  -4   5    2.58    0.40 
   4  -4   5    2.41    0.44 
   4  -4   5    2.07    0.33 
  -4  -4  -5    3.00    0.44 
  -4   4  -5    2.36    0.34 
   4   4   5    2.74    0.31 
   4   4   5    2.90    0.38 
  -4   4  -5    3.05    0.41 
   4   4   5    3.22    0.44 
   5  -4   5   12.87    0.70 
   5  -4   5   11.52    0.68 
   5  -4   5   12.62    0.70 
   5   4   5   11.81    0.64 
   5   4   5   12.54    0.62 
   5   4   5   10.89    0.81 
  -5   4  -5   10.94    0.68 
   5  -5  -5   10.82    0.61 
   5   5  -5   10.18    0.56 
   4  -5  -5    0.84    0.22 
  -4  -5   5    1.15    0.23 
  -4  -5   5    1.18    0.34 
  -4  -5   5    1.23    0.21 
   4  -5  -5    1.32    0.35 
   4  -5  -5    1.71    0.31 
   4  -5  -5    1.08    0.27 
  -4   5   5    1.32    0.35 
   4   5  -5    1.11    0.27 
  -4   5   5    1.43    0.29 
   4   5  -5    1.02    0.20 
   3  -5  -5    2.33    0.31 
   3  -5  -5    2.68    0.35 
   3  -5  -5    2.44    0.28 
   3  -5  -5    2.62    0.33 
   3  -5  -5    2.52    0.38 
  -3  -5   5    1.81    0.28 
  -3  -5   5    3.05    0.30 
  -3  -5   5    3.36    0.43 
  -3  -5   5    3.28    0.31 
  -3   5   5    2.94    0.41 
  -3   5   5    2.88    0.27 
   3   5  -5    3.38    0.38 
  -3   5   5    3.17    0.33 
  -3   5   5    2.55    0.31 
  -3   5   5    2.99    0.40 
   3   5  -5    2.13    0.24 
   2  -5  -5   53.60    2.13 
   2  -5  -5   54.08    2.19 
   2  -5  -5   52.52    2.16 
  -2  -5   5   53.01    2.20 
  -2   5   5   52.79    2.17 
  -2   5   5   54.84    2.18 
  -2   5   5   53.74    2.26 
  -2   5   5   53.77    2.19 
   1  -5  -5    4.43    0.29 
   1  -5  -5    4.38    0.31 
  -1  -5   5    4.07    0.31 
   1  -5  -5    3.63    0.28 
  -1   5   5    4.28    0.31 
  -1   5   5    4.19    0.34 
   0  -5   5    0.61    0.13 
   0  -5  -5    0.70    0.14 
   0  -5  -5    0.44    0.10 
   0  -5  -5    0.51    0.12 
   0   5   5    0.70    0.15 
   0   5  -5    0.79    0.13 
  -1  -5  -5    1.68    0.22 
   1  -5   5    2.03    0.21 
   1  -5   5    1.59    0.19 
  -1  -5  -5    1.58    0.14 
  -1  -5  -5    1.87    0.23 
  -1   5  -5    1.51    0.22 
  -1   5  -5    1.98    0.22 
   2  -5   5    2.45    0.27 
  -2  -5  -5    2.30    0.31 
   2  -5   5    2.45    0.23 
   2  -5   5    2.05    0.26 
  -2   5  -5    2.49    0.22 
  -2   5  -5    2.46    0.30 
  -2   5  -5    2.44    0.32 
  -2   5  -5    2.31    0.27 
   3  -5   5    2.65    0.36 
   3  -5   5    2.45    0.33 
   3  -5   5    2.36    0.34 
   3  -5   5    2.38    0.27 
  -3  -5  -5    2.57    0.29 
  -3  -5  -5    2.40    0.38 
  -3  -5  -5    2.74    0.32 
  -3  -5  -5    3.18    0.25 
  -3   5  -5    3.05    0.36 
  -3   5  -5    2.37    0.32 
  -3   5  -5    2.57    0.30 
  -3   5  -5    2.81    0.28 
  -3   5  -5    2.38    0.32 
  -3   5  -5    2.25    0.37 
   3   5   5    2.59    0.28 
  -4  -5  -5    7.63    0.63 
   4  -5   5    6.94    0.69 
   4  -5   5    8.24    0.52 
  -4  -5  -5    8.56    0.55 
   4  -5   5    7.75    0.61 
   4  -5   5    6.86    0.68 
   4  -5   5    8.09    0.60 
  -4   5  -5    8.36    0.59 
   4   5   5    6.79    0.61 
   4   5   5    8.22    0.52 
  -4   5  -5    7.85    0.45 
   4   5   5    7.97    0.63 
   5  -5   5    7.85    0.51 
   5  -5   5    7.37    0.46 
   5  -5   5    7.71    0.53 
  -5  -5  -5    8.08    0.46 
   5   5   5    8.56    0.67 
   5   5   5    8.98    0.50 
   5   5   5    8.35    0.47 
  -5   5  -5    7.36    0.48 
   5  -6  -5    0.45    0.17 
   5  -6  -5    0.43    0.17 
   5   6  -5    0.23    0.13 
  -4  -6   5    4.10    0.52 
   4  -6  -5    4.35    0.46 
   4  -6  -5    3.64    0.47 
   4  -6  -5    2.94    0.51 
   4  -6  -5    4.29    0.40 
   4  -6  -5    3.25    0.42 
  -4  -6   5    3.98    0.36 
  -4   6   5    4.25    0.52 
  -4   6   5    3.77    0.40 
   4   6  -5    4.31    0.47 
   4   6  -5    3.55    0.34 
  -3  -6   5    1.49    0.23 
  -3  -6   5    1.29    0.24 
  -3  -6   5    1.80    0.34 
   3  -6  -5    1.21    0.26 
   3  -6  -5    1.53    0.28 
   3  -6  -5    1.14    0.28 
  -3  -6   5    1.29    0.22 
   3  -6  -5    1.05    0.20 
   3  -6  -5    1.81    0.28 
  -3   6   5    1.19    0.23 
   3   6  -5    1.17    0.20 
  -3   6   5    1.24    0.19 
  -3   6   5    1.28    0.34 
  -3   6   5    1.17    0.29 
  -3   6   5    0.77    0.22 
   2  -6  -5   28.19    1.17 
   2  -6  -5   28.70    1.25 
   2  -6  -5   26.11    1.20 
  -2  -6   5   27.41    1.25 
  -2   6   5   27.80    1.23 
  -2   6   5   25.89    1.12 
  -2   6   5   28.18    1.31 
  -2   6   5   26.31    1.22 
  -2   6   5   29.28    1.23 
  -1  -6   5    8.12    0.45 
   1  -6  -5    8.60    0.45 
   1  -6  -5    8.48    0.46 
  -1   6   5    7.76    0.47 
  -1   6   5    8.13    0.50 
   0  -6  -5    1.32    0.14 
   0  -6  -5    1.11    0.15 
   0  -6  -5    1.17    0.17 
   0  -6  -5    1.35    0.18 
   0  -6   5    1.10    0.16 
   0   6   5    1.27    0.19 
   0   6  -5    1.48    0.17 
   0   6   5    1.45    0.19 
  -1  -6  -5   16.91    0.80 
  -1  -6  -5   18.50    0.84 
   1  -6   5   17.50    0.79 
   1  -6   5   17.47    0.78 
  -1   6  -5   17.69    0.83 
  -1   6  -5   17.64    0.85 
  -2  -6  -5    6.19    0.45 
   2  -6   5    5.85    0.35 
   2  -6   5    5.37    0.40 
  -2  -6  -5    6.24    0.47 
   2  -6   5    5.53    0.41 
  -2   6  -5    4.66    0.47 
  -2   6  -5    5.94    0.41 
   2   6   5    5.52    0.36 
   2   6   5    5.50    0.35 
  -2   6  -5    6.01    0.45 
  -2   6  -5    5.47    0.33 
   3  -6   5    2.91    0.36 
   3  -6   5    3.10    0.38 
   3  -6   5    3.70    0.42 
  -3  -6  -5    3.32    0.35 
  -3  -6  -5    3.11    0.33 
  -3  -6  -5    2.99    0.41 
   3  -6   5    3.11    0.36 
  -3  -6  -5    3.67    0.26 
   3  -6   5    3.18    0.31 
  -3   6  -5    3.06    0.38 
  -3   6  -5    2.73    0.40 
  -3   6  -5    3.08    0.34 
  -3   6  -5    3.56    0.32 
   3   6   5    3.63    0.33 
  -3   6  -5    3.70    0.36 
   4  -6   5    9.80    0.68 
  -4  -6  -5    8.63    0.56 
  -4  -6  -5    8.70    0.67 
   4  -6   5    9.39    0.67 
   4  -6   5    9.78    0.56 
   4  -6   5    9.49    0.71 
  -4   6  -5    9.61    0.64 
   4   6   5    9.25    0.56 
   4   6   5    8.36    0.64 
  -4   6  -5    8.80    0.50 
   4   6   5    9.46    0.68 
  -5  -6  -5    1.30    0.19 
   5  -6   5    1.39    0.22 
   5  -6   5    1.61    0.26 
  -5   6  -5    1.70    0.22 
   5   6   5    1.81    0.32 
   5  -7  -5    0.42    0.16 
   5   7  -5    0.11    0.12 
   4  -7  -5    0.76    0.25 
   4  -7  -5    0.64    0.27 
  -4  -7   5    0.65    0.19 
  -4  -7   5    0.85    0.31 
   4  -7  -5    1.05    0.26 
   4  -7  -5    1.04    0.28 
   4  -7  -5    0.66    0.21 
   4   7  -5    0.58    0.19 
  -4   7   5    1.04    0.22 
  -4   7   5    0.97    0.36 
   4   7  -5    0.89    0.27 
   3  -7  -5    0.23    0.22 
  -3  -7   5    0.75    0.21 
   3  -7  -5    0.66    0.18 
  -3  -7   5    0.84    0.29 
   3  -7  -5    0.74    0.22 
  -3  -7   5    0.74    0.19 
   3  -7  -5    0.73    0.23 
   3  -7  -5    0.82    0.22 
  -3  -7   5    0.70    0.24 
  -3   7   5    0.49    0.19 
  -3   7   5    0.62    0.27 
  -3   7   5    0.68    0.25 
  -3   7   5    0.85    0.29 
   2  -7  -5    1.94    0.26 
   2  -7  -5    1.98    0.26 
  -2  -7   5    2.05    0.30 
   2  -7  -5    1.99    0.26 
  -2  -7   5    1.44    0.21 
   2  -7  -5    1.75    0.23 
  -2   7   5    1.42    0.24 
  -2   7   5    1.05    0.25 
  -2   7   5    1.48    0.23 
  -2   7   5    1.78    0.19 
  -2   7   5    1.84    0.28 
  -2   7   5    1.63    0.20 
   1  -7  -5    7.99    0.44 
   1  -7  -5    7.51    0.46 
  -1   7   5    8.58    0.53 
  -1   7   5    8.11    0.49 
   0  -7   5   41.94    1.67 
   0  -7  -5   40.81    1.66 
   0  -7  -5   40.98    1.61 
   0   7   5   39.45    1.70 
   0   7  -5   43.54    1.67 
   1  -7   5   48.27    1.89 
  -1  -7  -5   46.85    1.92 
  -1  -7  -5   49.86    1.96 
   1  -7   5   46.39    2.06 
  -1   7  -5   47.33    1.94 
  -1   7  -5   46.45    1.92 
  -1   7  -5   50.43    2.00 
  -1   7  -5   45.17    1.86 
   2  -7   5    6.15    0.39 
  -2  -7  -5    6.25    0.45 
   2  -7   5    6.29    0.44 
   2  -7   5    6.93    0.46 
   2  -7   5    7.71    0.48 
  -2  -7  -5    7.48    0.49 
  -2  -7  -5    6.52    0.50 
  -2  -7  -5    6.94    0.43 
   2  -7   5    6.94    0.50 
  -2   7  -5    6.39    0.38 
   2   7   5    6.18    0.40 
  -2   7  -5    6.24    0.52 
  -2   7  -5    6.61    0.45 
  -2   7  -5    6.19    0.40 
  -2   7  -5    6.94    0.49 
   3  -7   5    0.55    0.19 
  -3  -7  -5    0.80    0.33 
   3  -7   5    0.78    0.24 
  -3  -7  -5    0.85    0.21 
   3  -7   5    1.07    0.20 
  -3  -7  -5    0.76    0.27 
   3  -7   5    0.66    0.20 
  -3   7  -5    1.05    0.25 
   3   7   5    1.03    0.19 
  -3   7  -5    0.82    0.27 
  -3   7  -5    0.71    0.14 
  -3   7  -5    1.01    0.19 
  -3   7  -5    0.76    0.33 
  -4  -7  -5    7.46    0.52 
   4  -7   5    9.43    0.60 
   4  -7   5    8.48    0.62 
   4  -7   5    7.40    0.70 
  -4  -7  -5    7.35    0.80 
   4  -7   5    7.32    0.49 
  -4  -7  -5    8.22    0.54 
   4  -7   5    8.57    0.63 
   4   7   5    8.01    0.51 
   4   7   5    6.88    0.58 
  -4   7  -5    8.02    0.53 
  -4   7  -5    7.83    0.58 
  -4   7  -5    8.12    0.46 
   4   7   5    8.86    0.65 
  -5  -7  -5    0.11    0.11 
   5  -7   5    0.03    0.13 
  -5   7  -5    0.04    0.11 
   5   7   5    0.26    0.13 
   5  -8  -5    5.09    0.36 
   5   8  -5    5.06    0.33 
   4  -8  -5    0.57    0.23 
   4  -8  -5    0.78    0.21 
  -4  -8   5    1.14    0.30 
   4  -8  -5    0.43    0.24 
   4  -8  -5    0.88    0.23 
  -4  -8   5    0.32    0.18 
   4  -8  -5    0.63    0.25 
  -4   8   5    0.71    0.23 
   4   8  -5    0.55    0.27 
  -3  -8   5    0.88    0.30 
   3  -8  -5    0.89    0.27 
   3  -8  -5    1.56    0.29 
  -3  -8   5    1.64    0.31 
   3  -8  -5    1.29    0.23 
   3  -8  -5    1.71    0.34 
   3  -8  -5    1.04    0.25 
  -3  -8   5    1.70    0.26 
  -3  -8   5    1.63    0.24 
  -3   8   5    1.42    0.32 
  -3   8   5    1.23    0.27 
  -3   8   5    1.13    0.25 
  -3   8   5    1.38    0.22 
  -3   8   5    1.38    0.32 
  -2  -8   5    0.01    0.12 
   2  -8  -5    0.16    0.14 
  -2  -8   5    0.39    0.15 
   2  -8  -5    0.14    0.14 
  -2  -8   5    0.23    0.13 
   2  -8  -5    0.32    0.14 
   2  -8  -5    0.13    0.14 
  -2  -8   5    0.22    0.18 
  -2   8   5    0.35    0.19 
  -2   8   5    0.20    0.19 
  -2   8   5    0.41    0.17 
  -2   8   5    0.33    0.12 
  -2   8   5    0.06    0.09 
   1  -8  -5    0.51    0.15 
   1  -8  -5    0.44    0.16 
   1  -8  -5    0.47    0.15 
  -1   8   5    0.73    0.20 
  -1   8   5    0.69    0.20 
  -1   8   5    0.18    0.12 
  -1   8   5    0.56    0.12 
   0  -8  -5  125.27    4.76 
   0   8   5  122.89    4.82 
   0   8  -5  128.36    4.79 
   0   8   5  124.58    4.80 
   0   8   5  121.72    4.78 
  -1  -8  -5   10.59    0.83 
   1  -8   5   12.53    0.64 
   1  -8   5   12.78    0.59 
  -1   8  -5   12.99    0.67 
  -1   8  -5   13.04    0.71 
  -1   8  -5   12.20    0.57 
  -1   8  -5   11.48    0.62 
   2  -8   5    0.58    0.17 
   2  -8   5    0.36    0.16 
   2  -8   5    0.36    0.19 
  -2  -8  -5    0.46    0.19 
  -2  -8  -5    0.41    0.14 
   2  -8   5    0.14    0.20 
  -2  -8  -5    0.24    0.15 
  -2  -8  -5    0.67    0.21 
   2  -8   5    0.05    0.12 
  -2   8  -5    0.22    0.17 
   2   8   5    0.59    0.14 
  -2   8  -5    0.27    0.15 
  -2   8  -5    0.24    0.11 
   2   8   5    0.48    0.29 
  -2   8  -5    0.38    0.14 
  -2   8  -5    0.22    0.20 
  -3  -8  -5    8.95    0.56 
  -3  -8  -5    8.92    0.59 
   3  -8   5    8.05    0.60 
   3  -8   5    8.98    0.62 
   3  -8   5    8.42    0.58 
   3  -8   5    8.50    0.52 
   3  -8   5    8.58    0.61 
  -3  -8  -5    8.96    0.64 
  -3   8  -5    9.31    0.53 
  -3   8  -5    8.00    0.47 
  -3   8  -5    9.41    0.61 
  -3   8  -5    8.68    0.71 
  -3   8  -5    7.80    0.62 
   3   8   5    9.60    0.53 
  -4  -8  -5    3.40    0.34 
   4  -8   5    3.13    0.37 
  -4  -8  -5    3.38    0.44 
   4  -8   5    3.17    0.40 
  -4  -8  -5    2.82    0.32 
   4  -8   5    2.72    0.40 
   4  -8   5    3.34    0.45 
  -4   8  -5    2.86    0.36 
   4   8   5    2.92    0.43 
  -4   8  -5    3.16    0.37 
  -4   8  -5    3.53    0.30 
   4   8   5    3.19    0.34 
   5  -8   5    4.13    0.32 
  -5  -8  -5    3.94    0.27 
   5   8   5    3.67    0.28 
  -5   8  -5    3.71    0.29 
   5  -9  -5   10.11    0.52 
  -4  -9   5    0.59    0.24 
   4  -9  -5   -0.34    0.16 
   4  -9  -5    0.05    0.17 
   4  -9  -5    0.22    0.19 
  -4  -9   5    0.02    0.15 
   4  -9  -5   -0.01    0.20 
   4  -9  -5    0.01    0.20 
   4   9  -5   -0.34    0.14 
  -4   9   5   -0.18    0.15 
  -3  -9   5    1.33    0.24 
  -3  -9   5    1.23    0.32 
   3  -9  -5    1.17    0.27 
   3  -9  -5    1.00    0.25 
   3  -9  -5    1.28    0.24 
   3  -9  -5    1.17    0.27 
  -3  -9   5    0.97    0.20 
   3  -9  -5    1.33    0.29 
   3  -9  -5    0.66    0.23 
  -3  -9   5    1.46    0.25 
  -3   9   5    0.99    0.20 
  -3   9   5    1.85    0.36 
  -3   9   5    1.66    0.37 
  -3   9   5    1.15    0.27 
  -3   9   5    1.34    0.31 
  -2  -9   5    1.47    0.23 
   2  -9  -5    1.25    0.23 
   2  -9  -5    0.98    0.20 
  -2  -9   5    1.33    0.26 
   2  -9  -5    1.29    0.24 
   2  -9  -5    1.16    0.26 
  -2  -9   5    1.11    0.20 
  -2  -9   5    1.60    0.23 
   2  -9  -5    1.50    0.27 
   2  -9  -5    1.09    0.23 
  -2  -9   5    1.36    0.21 
   2  -9  -5    1.26    0.24 
  -2  -9   5    1.28    0.20 
  -2   9   5    1.45    0.21 
  -2   9   5    1.13    0.25 
  -2   9   5    1.31    0.18 
  -2   9   5    1.40    0.24 
  -2   9   5    1.23    0.34 
  -2   9   5    0.97    0.24 
   1  -9  -5   24.90    1.12 
  -1  -9   5   26.63    1.08 
   1  -9  -5   24.18    1.08 
   1  -9  -5   24.38    1.08 
  -1   9   5   24.49    1.21 
  -1   9   5   25.18    1.05 
  -1   9   5   23.05    1.16 
  -1   9   5   25.30    1.16 
   0  -9   5   47.27    1.96 
   0  -9  -5   46.61    1.94 
   0   9   5   50.05    2.03 
   0   9   5   47.91    1.90 
   0   9   5   48.84    2.01 
   0   9  -5   50.08    1.99 
   1  -9   5   11.40    0.53 
  -1  -9  -5   10.55    0.63 
   1  -9   5   10.99    0.61 
  -1   9  -5   11.24    0.65 
   1   9   5   10.60    0.52 
  -1   9  -5   13.12    0.70 
  -1   9  -5   10.49    0.59 
  -1   9  -5   11.09    0.54 
  -2  -9  -5    5.62    0.46 
  -2  -9  -5    5.77    0.44 
   2  -9   5    5.10    0.39 
   2  -9   5    4.95    0.43 
   2  -9   5    5.66    0.56 
  -2  -9  -5    5.52    0.40 
   2  -9   5    5.40    0.46 
  -2  -9  -5    4.72    0.40 
   2  -9   5    6.52    0.49 
   2  -9   5    4.86    0.40 
  -2   9  -5    4.88    0.54 
  -2   9  -5    5.16    0.43 
   2   9   5    7.23    0.42 
  -2   9  -5    5.36    0.38 
   2   9   5    5.76    0.41 
  -2   9  -5    5.02    0.34 
  -2   9  -5    4.87    0.48 
   2   9   5    6.04    0.36 
   3  -9   5    0.59    0.23 
   3  -9   5    1.05    0.26 
   3  -9   5    0.45    0.19 
  -3  -9  -5    0.96    0.28 
   3  -9   5    0.74    0.25 
  -3  -9  -5    0.89    0.25 
  -3  -9  -5    0.94    0.23 
  -3   9  -5    0.73    0.25 
  -3   9  -5    1.18    0.34 
  -3   9  -5    0.67    0.16 
   3   9   5    1.07    0.21 
  -3   9  -5    0.89    0.25 
  -3   9  -5    1.07    0.20 
  -4  -9  -5    2.19    0.29 
   4  -9   5    2.04    0.35 
   4  -9   5    2.17    0.30 
  -4  -9  -5    1.96    0.28 
   4  -9   5    2.40    0.37 
   4  -9   5    1.99    0.33 
   4   9   5    1.80    0.34 
  -4   9  -5    2.04    0.33 
   4   9   5    2.41    0.28 
  -4   9  -5    1.71    0.22 
  -4   9  -5    1.98    0.30 
   5  -9   5   18.83    0.85 
  -5  -9  -5   18.27    0.76 
   5   9   5   16.44    0.75 
  -5   9  -5   16.30    0.79 
   5 -10  -5    1.67    0.19 
   4 -10  -5    1.49    0.31 
  -4 -10   5    1.35    0.31 
  -4 -10   5    1.25    0.23 
   4 -10  -5    1.46    0.29 
   4 -10  -5    0.79    0.24 
   4 -10  -5    1.34    0.25 
  -4  10   5    0.84    0.20 
   4  10  -5    0.92    0.19 
   3 -10  -5    0.58    0.26 
  -3 -10   5    1.25    0.25 
  -3 -10   5    1.77    0.28 
  -3 -10   5    1.69    0.34 
   3 -10  -5    1.91    0.32 
   3 -10  -5    1.66    0.31 
   3 -10  -5    1.46    0.29 
   3 -10  -5    1.91    0.31 
  -3  10   5    1.84    0.41 
  -3  10   5    1.81    0.34 
  -3  10   5    1.60    0.29 
  -3  10   5    1.64    0.23 
   2 -10  -5    3.10    0.35 
  -2 -10   5    3.53    0.34 
   2 -10  -5    3.67    0.38 
   2 -10  -5    4.22    0.41 
   2 -10  -5    4.53    0.45 
  -2 -10   5    3.58    0.36 
   2 -10  -5    3.44    0.40 
  -2 -10   5    4.03    0.41 
  -2 -10   5    3.40    0.34 
  -2 -10   5    4.04    0.36 
  -2 -10   5    3.62    0.33 
   2 -10  -5    3.95    0.40 
  -2  10   5    3.66    0.33 
  -2  10   5    3.61    0.50 
  -2  10   5    3.43    0.31 
  -2  10   5    4.06    0.43 
  -2  10   5    3.23    0.42 
  -2  10   5    4.06    0.39 
   1 -10  -5    0.04    0.10 
  -1 -10   5    0.26    0.19 
  -1 -10   5    0.12    0.14 
   1 -10  -5    0.15    0.13 
   1 -10  -5    0.16    0.14 
  -1 -10   5   -0.05    0.18 
  -1 -10   5   -0.03    0.12 
   1 -10  -5    0.21    0.28 
  -1  10   5    0.13    0.15 
  -1  10   5   -0.08    0.14 
  -1  10   5   -0.11    0.15 
  -1  10   5    0.27    0.13 
  -1  10   5    0.11    0.11 
   0 -10   5   19.23    0.87 
   0 -10  -5   17.90    0.91 
   0 -10   5   18.38    0.95 
   0 -10   5   20.72    0.98 
   0 -10  -5   17.92    0.84 
   0 -10   5   19.15    0.88 
   0  10  -5   17.20    0.83 
   0  10   5   17.81    0.91 
   0  10  -5   16.93    0.79 
   0  10  -5   19.33    0.90 
   0  10   5   18.13    0.80 
   1 -10   5   32.81    1.45 
  -1 -10  -5   31.20    1.54 
  -1 -10  -5   33.27    1.45 
   1 -10   5   33.31    1.45 
   1 -10   5   34.45    1.45 
  -1 -10  -5   31.38    1.40 
   1 -10   5   30.76    1.40 
  -1  10  -5   33.25    1.43 
  -1  10  -5   34.09    1.50 
  -1  10  -5   35.30    1.55 
  -1  10  -5   34.05    1.37 
   1  10   5   32.66    1.34 
   1  10   5   33.85    1.43 
   2 -10   5    0.32    0.18 
  -2 -10  -5   -0.15    0.12 
   2 -10   5    0.18    0.18 
  -2 -10  -5    0.03    0.13 
   2 -10   5    0.02    0.14 
   2 -10   5    0.14    0.15 
   2 -10   5    0.14    0.17 
  -2 -10  -5   -0.12    0.12 
   2 -10   5   -0.29    0.16 
   2 -10   5   -0.01    0.16 
   2  10   5   -0.03    0.17 
  -2  10  -5    0.15    0.16 
  -2  10  -5    0.03    0.12 
  -2  10  -5    0.06    0.18 
   2  10   5    0.12    0.16 
  -2  10  -5   -0.05    0.09 
  -2  10  -5    0.13    0.19 
   2  10   5   -0.14    0.15 
  -3 -10  -5    2.66    0.33 
   3 -10   5    3.08    0.42 
  -3 -10  -5    2.90    0.36 
   3 -10   5    2.39    0.36 
   3 -10   5    3.15    0.37 
   3 -10   5    2.57    0.38 
  -3  10  -5    2.60    0.40 
  -3  10  -5    2.44    0.26 
  -3  10  -5    2.98    0.32 
  -3  10  -5    2.63    0.37 
  -3  10  -5    2.60    0.58 
   3  10   5    3.09    0.31 
   4 -10   5    0.24    0.21 
   4 -10   5    0.13    0.18 
   4 -10   5    0.38    0.22 
  -4 -10  -5    0.62    0.21 
  -4 -10  -5    0.41    0.17 
   4 -10   5    0.40    0.23 
   4  10   5    0.43    0.36 
  -4  10  -5    0.21    0.21 
  -4  10  -5    0.25    0.14 
  -4  10  -5    0.33    0.19 
   4  10   5    0.26    0.16 
   4 -11  -5   -0.16    0.18 
   4 -11  -5   -0.03    0.19 
  -4 -11   5    0.04    0.14 
   4 -11  -5   -0.20    0.14 
   4 -11  -5    0.36    0.20 
  -4 -11   5    0.38    0.15 
  -4  11   5    0.20    0.18 
   3 -11  -5    0.14    0.19 
  -3 -11   5    0.17    0.19 
  -3 -11   5    0.32    0.23 
   3 -11  -5    0.21    0.23 
   3 -11  -5    0.15    0.18 
  -3 -11   5    0.13    0.18 
  -3 -11   5   -0.01    0.11 
   3 -11  -5    0.29    0.19 
  -3  11   5   -0.02    0.27 
  -3  11   5   -0.03    0.15 
  -3  11   5    0.35    0.19 
  -3  11   5   -0.05    0.19 
   2 -11  -5    1.56    0.30 
  -2 -11   5    1.06    0.22 
  -2 -11   5    1.36    0.24 
  -2 -11   5    1.21    0.34 
  -2 -11   5    1.30    0.24 
   2 -11  -5    1.36    0.25 
   2 -11  -5    1.08    0.27 
  -2 -11   5    0.97    0.25 
   2 -11  -5    1.03    0.23 
   2 -11  -5    1.49    0.32 
  -2 -11   5    0.79    0.19 
  -2  11   5    1.25    0.32 
  -2  11   5    0.95    0.21 
  -2  11   5    1.21    0.29 
  -2  11   5    1.30    0.20 
  -2  11   5    0.95    0.20 
  -2  11   5    1.57    0.33 
   1 -11  -5    0.17    0.15 
  -1 -11   5    0.06    0.13 
  -1 -11   5    0.01    0.14 
  -1 -11   5    0.13    0.14 
  -1 -11   5    0.04    0.15 
   1 -11  -5   -0.11    0.14 
   1 -11  -5   -0.20    0.15 
   1 -11  -5    0.07    0.14 
   1 -11  -5    0.03    0.14 
   1 -11  -5    0.08    0.11 
  -1 -11   5   -0.04    0.11 
  -1  11   5    0.30    0.14 
  -1  11   5   -0.09    0.15 
  -1  11   5    0.01    0.10 
  -1  11   5    0.05    0.13 
  -1  11   5    0.04    0.22 
   0 -11  -5    0.06    0.19 
   0 -11  -5    0.21    0.15 
   0 -11  -5    0.23    0.18 
   0 -11   5    0.19    0.13 
   0 -11   5    0.12    0.13 
   0 -11  -5    0.10    0.14 
   0 -11   5    0.27    0.14 
   0 -11  -5    0.03    0.13 
   0 -11   5   -0.07    0.11 
   0 -11   5    0.17    0.13 
   0  11   5    0.24    0.11 
   0  11  -5    0.18    0.15 
   0  11  -5    0.19    0.14 
   0  11   5    0.18    0.16 
   0  11  -5    0.05    0.09 
   1 -11   5   -0.23    0.13 
   1 -11   5    0.05    0.13 
   1 -11   5    0.17    0.15 
  -1 -11  -5    0.06    0.15 
   1 -11   5   -0.04    0.15 
  -1 -11  -5   -0.06    0.12 
  -1 -11  -5    0.09    0.14 
  -1 -11  -5    0.15    0.16 
   1 -11   5    0.07    0.14 
   1 -11   5   -0.19    0.12 
  -1 -11  -5   -0.10    0.11 
  -1  11  -5   -0.15    0.14 
  -1  11  -5    0.13    0.21 
  -1  11  -5   -0.03    0.09 
   1  11   5    0.19    0.16 
   1  11   5    0.02    0.10 
  -1  11  -5   -0.19    0.14 
  -1  11  -5    0.01    0.18 
  -2 -11  -5    2.31    0.29 
   2 -11   5    2.68    0.33 
   2 -11   5    2.51    0.29 
  -2 -11  -5    2.61    0.34 
   2 -11   5    2.57    0.36 
   2 -11   5    2.49    0.36 
  -2 -11  -5    2.52    0.29 
   2 -11   5    2.46    0.28 
   2 -11   5    1.93    0.27 
   2 -11   5    2.42    0.32 
  -2  11  -5    2.77    0.30 
  -2  11  -5    1.80    0.37 
   2  11   5    2.54    0.34 
  -2  11  -5    2.69    0.34 
   2  11   5    2.75    0.31 
  -2  11  -5    2.29    0.26 
  -2  11  -5    2.37    0.37 
   2  11   5    2.67    0.26 
   3 -11   5    0.07    0.20 
   3 -11   5    0.27    0.19 
  -3 -11  -5   -0.04    0.18 
   3 -11   5    0.49    0.20 
   3 -11   5    0.21    0.25 
  -3 -11  -5    0.08    0.15 
  -3 -11  -5   -0.05    0.12 
   3  11   5    0.26    0.17 
  -3  11  -5    0.68    0.23 
  -3  11  -5    0.63    0.30 
  -3  11  -5    0.12    0.13 
  -3  11  -5    0.42    0.15 
  -3  11  -5   -0.01    0.22 
   4 -11   5    0.85    0.20 
  -4 -11  -5    1.26    0.33 
   4 -11   5    0.38    0.22 
   4 -11   5    0.99    0.26 
   4 -11   5    0.42    0.22 
  -4 -11  -5    0.74    0.19 
  -4  11  -5    0.85    0.17 
  -4  11  -5    0.35    0.22 
  -4  11  -5    0.58    0.19 
   4  11   5    0.42    0.16 
   4  11   5    0.18    0.23 
   4 -12  -5    0.47    0.21 
  -4 -12   5    0.43    0.23 
   4 -12  -5    0.62    0.22 
   4 -12  -5    0.58    0.21 
  -4 -12   5    0.20    0.14 
  -4  12   5    0.50    0.18 
   3 -12  -5    1.23    0.25 
  -3 -12   5    0.80    0.23 
   3 -12  -5    1.28    0.31 
  -3 -12   5    0.65    0.25 
   3 -12  -5    0.78    0.23 
   3 -12  -5    1.10    0.27 
  -3 -12   5    0.33    0.15 
  -3  12   5    1.28    0.25 
  -3  12   5    0.50    0.26 
  -3  12   5    0.93    0.24 
  -3  12   5    0.77    0.34 
   2 -12  -5   -0.25    0.16 
   2 -12  -5   -0.20    0.19 
  -2 -12   5   -0.24    0.13 
  -2 -12   5   -0.09    0.13 
  -2 -12   5    0.11    0.15 
   2 -12  -5    0.16    0.19 
   2 -12  -5   -0.07    0.16 
   2 -12  -5    0.21    0.16 
  -2 -12   5    0.25    0.18 
  -2 -12   5   -0.12    0.14 
  -2  12   5   -0.21    0.11 
  -2  12   5   -0.17    0.13 
  -2  12   5   -0.23    0.19 
  -2  12   5   -0.01    0.20 
  -2  12   5    0.11    0.12 
  -1 -12   5    0.66    0.18 
   1 -12  -5    0.43    0.18 
  -1 -12   5    0.34    0.15 
   1 -12  -5    0.43    0.18 
  -1 -12   5    0.65    0.18 
  -1 -12   5    0.49    0.20 
   1 -12  -5    0.67    0.21 
   1 -12  -5    0.40    0.19 
   1 -12  -5    0.39    0.20 
  -1 -12   5    0.56    0.17 
   1 -12  -5    0.03    0.19 
  -1  12   5    0.48    0.14 
  -1  12   5    0.64    0.17 
  -1  12   5    0.38    0.17 
  -1  12   5    0.98    0.27 
  -1  12   5    0.20    0.22 
   0 -12  -5    1.09    0.23 
   0 -12  -5    1.03    0.20 
   0 -12  -5    0.82    0.21 
   0 -12   5    0.87    0.20 
   0 -12   5    0.85    0.20 
   0 -12  -5    1.02    0.22 
   0 -12  -5    1.10    0.21 
   0 -12   5    0.95    0.20 
   0 -12   5    0.97    0.22 
   0 -12   5    1.01    0.17 
   0  12  -5    1.02    0.25 
   0  12   5    0.96    0.36 
   0  12  -5    1.19    0.25 
   0  12   5    1.12    0.17 
   0  12   5    1.26    0.27 
   0  12   5    1.03    0.31 
   0  12  -5    0.75    0.19 
   1 -12   5    0.88    0.20 
  -1 -12  -5    0.68    0.20 
  -1 -12  -5    0.83    0.21 
   1 -12   5    0.75    0.20 
   1 -12   5    0.78    0.18 
   1 -12   5    1.06    0.23 
   1 -12   5    0.93    0.23 
  -1 -12  -5    0.85    0.21 
   1 -12   5    0.76    0.21 
  -1 -12  -5    0.57    0.18 
  -1  12  -5    0.38    0.24 
  -1  12  -5    0.52    0.22 
   1  12   5    0.56    0.19 
  -1  12  -5    0.87    0.17 
   1  12   5    0.52    0.15 
  -1  12  -5    0.77    0.18 
  -1  12  -5    0.96    0.18 
  -2 -12  -5    1.68    0.30 
   2 -12   5    1.15    0.26 
   2 -12   5    1.93    0.34 
  -2 -12  -5    1.36    0.25 
   2 -12   5    1.24    0.21 
   2 -12   5    1.32    0.26 
  -2 -12  -5    1.41    0.26 
   2 -12   5    1.32    0.30 
   2  12   5    1.85    0.23 
  -2  12  -5    1.07    0.33 
  -2  12  -5    1.51    0.22 
  -2  12  -5    1.13    0.34 
  -2  12  -5    1.05    0.24 
   2  12   5    1.55    0.28 
   2  12   5    1.23    0.26 
   2  12   5    1.41    0.26 
  -2  12  -5    1.71    0.25 
   3 -12   5    3.69    0.39 
   3 -12   5    3.78    0.37 
  -3 -12  -5    3.49    0.38 
   3 -12   5    4.06    0.45 
  -3 -12  -5    3.61    0.41 
   3 -12   5    3.43    0.43 
  -3  12  -5    4.08    0.32 
  -3  12  -5    3.71    0.35 
  -3  12  -5    3.86    0.55 
  -3  12  -5    4.30    0.55 
  -3  12  -5    4.20    0.44 
   3  12   5    4.43    0.38 
  -4 -12  -5    1.62    0.23 
  -4 -12  -5    1.77    0.24 
   4 -12   5    1.60    0.22 
   4 -12   5    2.27    0.32 
   4 -12   5    1.71    0.27 
  -4  12  -5    1.72    0.27 
   4  12   5    1.87    0.28 
   4  12   5    1.79    0.36 
  -4  12  -5    2.07    0.22 
   4 -13  -5    0.59    0.21 
   4 -13  -5    0.00    0.16 
  -4 -13   5   -0.03    0.12 
   4 -13  -5    0.05    0.13 
  -4  13   5    0.03    0.12 
   3 -13  -5   10.64    0.63 
  -3 -13   5   11.31    0.64 
   3 -13  -5   11.73    0.71 
   3 -13  -5   11.75    0.73 
   3 -13  -5   10.16    0.64 
  -3 -13   5   11.19    0.66 
  -3  13   5    8.99    0.88 
  -3  13   5   10.69    0.61 
  -3  13   5   10.53    0.65 
  -3  13   5   10.68    0.75 
  -2 -13   5    3.97    0.40 
   2 -13  -5    3.73    0.35 
  -2 -13   5    3.88    0.40 
  -2 -13   5    4.19    0.41 
   2 -13  -5    3.71    0.37 
  -2 -13   5    3.61    0.36 
   2 -13  -5    4.67    0.47 
   2 -13  -5    4.45    0.48 
   2 -13  -5    4.57    0.43 
  -2  13   5    4.08    0.56 
  -2  13   5    3.95    0.50 
  -2  13   5    3.44    0.37 
  -2  13   5    4.31    0.35 
  -2  13   5    4.61    0.39 
  -1 -13   5    0.35    0.18 
  -1 -13   5   -0.06    0.13 
  -1 -13   5   -0.02    0.14 
  -1 -13   5   -0.08    0.12 
   1 -13  -5   -0.10    0.17 
  -1 -13   5    0.22    0.18 
   1 -13  -5    0.15    0.17 
   1 -13  -5    0.40    0.19 
   1 -13  -5    0.26    0.20 
   1 -13  -5    0.11    0.20 
  -1  13   5    0.26    0.21 
  -1  13   5   -0.39    0.22 
  -1  13   5    0.01    0.21 
  -1  13   5    0.13    0.12 
   1  13  -5    0.01    0.13 
   0 -13  -5    0.19    0.15 
   0 -13   5    0.27    0.16 
   0 -13   5    0.27    0.17 
   0 -13  -5    0.42    0.17 
   0 -13  -5    0.18    0.19 
   0 -13   5    0.30    0.17 
   0 -13  -5    0.28    0.17 
   0 -13  -5    0.14    0.17 
   0 -13   5    0.35    0.17 
   0 -13   5    0.37    0.19 
   0  13   5    0.11    0.19 
   0  13  -5    0.29    0.12 
   0  13   5    0.30    0.17 
   0  13  -5    0.40    0.20 
   0  13   5    0.31    0.13 
   1 -13   5    0.45    0.21 
   1 -13   5    0.69    0.22 
  -1 -13  -5    0.68    0.20 
   1 -13   5    0.70    0.21 
  -1 -13  -5    0.42    0.19 
   1 -13   5    0.18    0.16 
  -1 -13  -5    0.53    0.18 
  -1 -13  -5    0.35    0.17 
   1 -13   5    0.58    0.22 
   1 -13   5    0.49    0.19 
  -1  13  -5    0.41    0.22 
  -1  13  -5    0.67    0.19 
   1  13   5    0.55    0.22 
   1  13   5    0.76    0.16 
  -1  13  -5    0.32    0.17 
  -1  13  -5    0.55    0.16 
  -1  13  -5   -0.17    0.24 
   2 -13   5    1.22    0.27 
   2 -13   5    1.33    0.29 
   2 -13   5    0.18    0.25 
  -2 -13  -5    1.19    0.27 
   2 -13   5    1.31    0.23 
  -2 -13  -5    0.95    0.22 
   2 -13   5    1.67    0.30 
  -2 -13  -5    1.40    0.26 
   2  13   5    1.63    0.29 
   2  13   5    1.14    0.27 
  -2  13  -5    0.92    0.32 
  -2  13  -5    1.65    0.24 
  -2  13  -5    1.54    0.24 
   2  13   5    1.38    0.22 
  -2  13  -5    1.44    0.26 
  -2  13  -5    1.46    0.35 
   2  13   5    1.47    0.29 
  -3 -13  -5    0.60    0.23 
  -3 -13  -5    0.49    0.19 
   3 -13   5    0.55    0.24 
   3 -13   5    0.34    0.20 
   3 -13   5    0.28    0.17 
  -3 -13  -5   -0.12    0.11 
  -3  13  -5    0.34    0.14 
  -3  13  -5    0.18    0.29 
  -3  13  -5    0.90    0.23 
  -3  13  -5    0.87    0.19 
  -3  13  -5    0.75    0.28 
   4 -13   5    4.26    0.42 
  -4 -13  -5    3.80    0.30 
  -4 -13  -5    4.04    0.32 
   4 -13   5    4.04    0.37 
  -4  13  -5    3.35    0.35 
   4  13   5    3.96    0.30 
  -4  13  -5    4.13    0.28 
   4 -14  -5    0.13    0.15 
  -4 -14   5    0.04    0.10 
   3 -14  -5    5.87    0.43 
   3 -14  -5    6.60    0.53 
  -3 -14   5    6.45    0.47 
   3 -14  -5    6.38    0.53 
  -3 -14   5    6.44    0.45 
  -3  14   5    6.44    0.44 
  -3  14   5    5.80    0.45 
  -3  14   5    5.00    0.53 
  -2 -14   5   11.18    0.67 
  -2 -14   5   11.53    0.65 
  -2 -14   5   11.15    0.67 
   2 -14  -5   10.92    0.69 
   2 -14  -5    9.34    0.58 
  -2 -14   5   11.66    0.67 
   2 -14  -5   11.40    0.75 
  -2  14   5   11.11    0.63 
  -2  14   5   12.47    0.81 
  -2  14   5   12.27    0.90 
   2  14  -5    9.27    0.75 
  -2  14   5   11.03    0.64 
  -2  14   5   10.77    0.61 
   1 -14  -5    0.00    0.16 
   1 -14  -5   -0.11    0.17 
  -1 -14   5    0.17    0.17 
   1 -14  -5   -0.28    0.16 
  -1 -14   5    0.05    0.16 
   1 -14  -5   -0.18    0.16 
  -1 -14   5   -0.09    0.15 
  -1 -14   5   -0.12    0.14 
  -1 -14   5    0.31    0.17 
   1 -14  -5   -0.24    0.16 
  -1  14   5    0.01    0.15 
   1  14  -5    0.05    0.12 
  -1  14   5    0.33    0.24 
  -1  14   5   -0.04    0.11 
  -1  14   5   -0.08    0.40 
   0 -14   5   51.64    2.16 
   0 -14   5   49.89    2.16 
   0 -14   5   52.24    2.19 
   0 -14  -5   51.95    2.19 
   0 -14  -5   50.55    2.15 
   0 -14  -5   51.24    2.20 
   0 -14  -5   49.93    2.13 
   0 -14   5   50.45    2.15 
   0 -14  -5   50.93    2.09 
   0 -14   5   53.43    2.20 
   0  14   5   51.22    2.30 
   0  14   5   52.48    2.10 
   0  14  -5   53.78    2.09 
   0  14  -5   50.04    2.24 
   1 -14   5    8.49    0.60 
   1 -14   5    6.53    0.49 
   1 -14   5    7.38    0.55 
  -1 -14  -5    7.59    0.54 
  -1 -14  -5    8.10    0.55 
  -1 -14  -5    7.28    0.50 
   1 -14   5    7.93    0.53 
   1 -14   5    7.30    0.56 
   1 -14   5    8.95    0.53 
  -1 -14  -5    7.87    0.55 
  -1  14  -5    8.07    0.56 
   1  14   5    7.67    0.58 
  -1  14  -5    7.52    0.49 
   1  14   5    7.35    0.46 
  -1  14  -5    6.02    0.78 
   1  14   5    7.13    0.57 
  -1  14  -5    7.75    0.72 
  -1  14  -5    7.56    0.50 
   2 -14   5    4.60    0.41 
  -2 -14  -5    5.95    0.53 
   2 -14   5    4.97    0.46 
   2 -14   5    6.06    0.63 
   2 -14   5    4.69    0.47 
  -2 -14  -5    5.58    0.46 
  -2 -14  -5    5.51    0.45 
  -2  14  -5    4.30    0.56 
  -2  14  -5    5.57    0.40 
   2  14   5    4.72    0.52 
  -2  14  -5    5.14    0.41 
  -2  14  -5    5.31    0.45 
   2  14   5    4.37    0.63 
   2  14   5    5.84    0.41 
   2  14   5    5.77    0.47 
  -2  14  -5    5.21    0.66 
   3 -14   5    1.23    0.26 
  -3 -14  -5    1.24    0.24 
   3 -14   5    1.46    0.30 
  -3 -14  -5    1.47    0.27 
  -3  14  -5    1.80    0.37 
  -3  14  -5    0.93    0.19 
  -3  14  -5    1.14    0.24 
  -3  14  -5    1.62    0.23 
   3  14   5    1.45    0.24 
   4 -14   5    0.14    0.14 
  -4 -14  -5   -0.10    0.11 
  -4 -14  -5    0.06    0.11 
  -4  14  -5    0.11    0.12 
  -4 -15   5    0.47    0.11 
   4 -15  -5    0.87    0.18 
  -3 -15   5    1.09    0.21 
   3 -15  -5    0.99    0.25 
   3 -15  -5    1.04    0.27 
  -3 -15   5    0.36    0.16 
  -3 -15   5    1.00    0.22 
  -3  15   5    0.79    0.19 
  -3  15   5    0.96    0.27 
   2 -15  -5   12.13    0.72 
  -2 -15   5   11.37    0.66 
  -2 -15   5   11.69    0.70 
  -2 -15   5   12.10    0.69 
  -2 -15   5   11.40    0.70 
  -2  15   5   11.59    0.64 
  -2  15   5   12.04    0.67 
  -2  15   5   12.28    0.92 
  -2  15   5   10.58    0.81 
  -2  15   5   12.41    0.67 
  -2  15   5   12.58    0.78 
  -1 -15   5    0.23    0.16 
   1 -15  -5    0.48    0.20 
   1 -15  -5   -0.11    0.19 
  -1 -15   5    0.22    0.17 
   1 -15  -5    0.18    0.19 
   1 -15  -5    0.52    0.21 
   1 -15  -5    0.26    0.19 
  -1 -15   5    0.25    0.18 
  -1 -15   5    0.12    0.15 
  -1 -15   5    0.34    0.16 
  -1  15   5    0.33    0.18 
  -1  15   5    0.20    0.14 
  -1  15   5    0.21    0.24 
   1  15  -5    0.22    0.13 
  -1  15   5    0.22    0.30 
   0 -15   5    3.24    0.37 
   0 -15  -5    4.03    0.38 
   0 -15  -5    3.79    0.41 
   0 -15   5    3.90    0.43 
   0 -15  -5    4.01    0.35 
   0 -15  -5    3.28    0.39 
   0 -15  -5    3.57    0.38 
   0 -15   5    3.59    0.40 
   0 -15   5    3.88    0.38 
   0 -15   5    3.26    0.38 
   0  15  -5    3.80    0.33 
   0  15   5    3.17    0.45 
   0  15   5    3.99    0.36 
   0  15  -5    2.60    0.41 
   0  15  -5    3.00    0.32 
  -1 -15  -5   32.35    1.48 
   1 -15   5   32.01    1.51 
  -1 -15  -5   31.74    1.46 
  -1 -15  -5   32.94    1.46 
  -1 -15  -5   31.86    1.42 
   1 -15   5   31.98    1.43 
   1 -15   5   30.28    1.38 
   1 -15   5   31.24    1.45 
   1 -15   5   30.88    1.47 
  -1  15  -5   31.84    1.39 
   1  15   5   34.43    1.53 
   1  15   5   33.00    1.85 
  -1  15  -5   31.56    1.63 
  -1  15  -5   30.87    1.38 
  -1  15  -5   30.83    1.40 
   1  15   5   32.95    1.38 
   2 -15   5    0.32    0.24 
  -2 -15  -5    0.05    0.17 
   2 -15   5   -0.28    0.17 
  -2 -15  -5   -0.09    0.18 
  -2 -15  -5    0.38    0.20 
   2 -15   5    0.10    0.17 
   2 -15   5    0.30    0.17 
  -2  15  -5    0.15    0.25 
  -2  15  -5    0.22    0.28 
  -2  15  -5    0.05    0.13 
  -2  15  -5   -0.17    0.14 
  -2  15  -5    0.10    0.16 
   2  15   5    0.60    0.27 
   2  15   5   -0.03    0.15 
   2  15   5    0.33    0.23 
  -3 -15  -5    3.66    0.35 
   3 -15   5    3.73    0.38 
  -3 -15  -5    3.61    0.37 
   3 -15   5    4.62    0.46 
  -3  15  -5    3.43    0.47 
  -3  15  -5    4.17    0.34 
  -3  15  -5    4.40    0.40 
   3  15   5    4.70    0.35 
  -4 -15  -5    0.57    0.15 
   4 -15   5    0.63    0.17 
   3 -16  -5    0.51    0.15 
  -3 -16   5    0.20    0.12 
  -3 -16   5    0.46    0.19 
  -3 -16   5    0.82    0.18 
  -2 -16   5    0.24    0.16 
  -2 -16   5    0.34    0.19 
  -2 -16   5    0.33    0.19 
  -2 -16   5    0.44    0.19 
   2 -16  -5    0.16    0.16 
   2 -16  -5    0.30    0.21 
  -2  16   5    0.06    0.29 
  -2  16   5    0.24    0.16 
  -2  16   5   -0.11    0.24 
  -2  16   5    0.01    0.15 
  -2  16   5    0.09    0.21 
  -1 -16   5   -0.05    0.16 
  -1 -16   5    0.61    0.22 
   1 -16  -5    0.11    0.20 
   1 -16  -5    0.24    0.21 
   1 -16  -5    0.68    0.27 
   1 -16  -5    0.76    0.36 
  -1 -16   5    0.27    0.16 
  -1 -16   5    0.87    0.24 
   1 -16  -5    0.31    0.19 
  -1 -16   5    0.57    0.20 
  -1  16   5    0.52    0.18 
   1  16  -5    0.57    0.16 
  -1  16   5    0.70    0.23 
  -1  16   5   -0.30    0.22 
  -1  16   5    0.71    0.35 
   0 -16   5    4.18    0.40 
   0 -16   5    4.12    0.42 
   0 -16   5    3.58    0.41 
   0 -16  -5    3.66    0.37 
   0 -16  -5    4.48    0.36 
   0 -16  -5    4.31    0.44 
   0 -16   5    4.10    0.41 
   0 -16  -5    3.87    0.39 
   0 -16   5    3.85    0.40 
   0 -16  -5    3.86    0.43 
   0  16  -5    3.30    0.46 
   0  16  -5    3.86    0.36 
   0  16   5    3.73    0.36 
   0  16  -5    5.13    0.36 
   0  16   5    5.07    0.61 
  -1 -16  -5    2.47    0.34 
  -1 -16  -5    2.21    0.35 
   1 -16   5    2.05    0.36 
  -1 -16  -5    2.40    0.50 
   1 -16   5    2.64    0.35 
   1 -16   5    1.48    0.36 
  -1 -16  -5    1.80    0.29 
   1 -16   5    1.40    0.34 
   1  16   5    1.97    0.35 
  -1  16  -5    1.92    0.26 
   1  16   5    2.12    0.39 
   1  16   5    1.92    0.26 
  -1  16  -5    1.91    0.40 
  -2 -16  -5    8.68    0.57 
   2 -16   5    7.03    0.57 
   2 -16   5    8.92    0.56 
   2 -16   5    8.49    0.57 
  -2 -16  -5    8.70    0.54 
  -2 -16  -5    7.94    0.55 
   2 -16   5    7.45    0.53 
  -2  16  -5    8.48    0.51 
  -2  16  -5    5.79    0.67 
  -2  16  -5    5.93    0.69 
   2  16   5    6.69    0.52 
  -2  16  -5    8.07    0.49 
  -2  16  -5    8.00    0.52 
   2  16   5    8.99    0.51 
  -3 -16  -5    0.15    0.16 
   3 -16   5    0.19    0.20 
  -3 -16  -5   -0.11    0.10 
  -3 -16  -5    0.14    0.18 
   3  16   5   -0.18    0.14 
  -3  16  -5    0.16    0.15 
  -3  16  -5    0.45    0.21 
  -3 -17   5    2.30    0.25 
  -3 -17   5    2.11    0.22 
   3 -17  -5    2.04    0.26 
  -2 -17   5    1.71    0.26 
  -2 -17   5    1.49    0.25 
   2 -17  -5    1.12    0.20 
  -2 -17   5    1.70    0.33 
   2 -17  -5    1.61    0.27 
  -2 -17   5    1.55    0.25 
  -2  17   5    1.46    0.22 
  -2  17   5    1.06    0.34 
  -2  17   5    1.62    0.31 
  -1 -17   5    1.12    0.25 
  -1 -17   5    1.04    0.23 
   1 -17  -5    1.17    0.24 
   1 -17  -5    1.19    0.23 
   1 -17  -5    1.45    0.29 
   1 -17  -5    0.85    0.23 
  -1 -17   5    1.12    0.23 
  -1 -17   5    1.21    0.26 
   1 -17  -5    1.25    0.25 
  -1  17   5    0.94    0.20 
  -1  17   5    0.98    0.35 
  -1  17   5    1.20    0.32 
   0 -17  -5    4.45    0.43 
   0 -17  -5    4.62    0.41 
   0 -17   5    4.03    0.42 
   0 -17  -5    4.37    0.45 
   0 -17   5    4.33    0.41 
   0 -17   5    4.02    0.39 
   0 -17  -5    4.82    0.39 
   0 -17   5    4.15    0.40 
   0 -17   5    4.44    0.45 
   0  17   5    4.50    0.51 
   0  17   5    3.09    0.48 
   0  17  -5    4.57    0.38 
   0  17  -5    4.20    0.34 
   0  17   5    4.64    0.38 
   1 -17   5    1.69    0.30 
  -1 -17  -5    2.15    0.32 
   1 -17   5    2.53    0.32 
  -1 -17  -5    2.59    0.33 
   1 -17   5    1.97    0.29 
  -1 -17  -5    1.75    0.28 
   1 -17   5    2.02    0.29 
   1 -17   5    1.90    0.25 
  -1 -17  -5    1.86    0.27 
  -1  17  -5    1.27    0.39 
  -1  17  -5    2.18    0.27 
  -1  17  -5    2.51    0.29 
   1  17   5    2.13    0.26 
   1  17   5    2.28    0.35 
   2 -17   5    1.57    0.26 
   2 -17   5    1.19    0.25 
  -2 -17  -5    1.57    0.25 
  -2 -17  -5    1.10    0.22 
   2 -17   5    1.38    0.24 
  -2 -17  -5    1.10    0.25 
   2  17   5    1.44    0.22 
  -2  17  -5    1.25    0.20 
  -2  17  -5    1.60    0.24 
   3 -17   5    0.69    0.18 
   3 -17   5    0.57    0.14 
  -3 -17  -5    0.59    0.15 
  -3 -17  -5    0.52    0.17 
  -3  17  -5    0.46    0.14 
  -3 -18   5    0.54    0.15 
  -3 -18   5    0.54    0.14 
   3 -18  -5    0.62    0.15 
  -2 -18   5    3.73    0.39 
   2 -18  -5    3.44    0.28 
  -2 -18   5    2.85    0.32 
  -2 -18   5    4.48    0.34 
   2 -18  -5    3.27    0.38 
  -2  18   5    3.06    0.28 
  -2  18   5    4.13    0.42 
   1 -18  -5    2.32    0.30 
   1 -18  -5    2.61    0.35 
  -1 -18   5    2.49    0.31 
  -1 -18   5    2.84    0.33 
   1 -18  -5    3.30    0.30 
  -1 -18   5    2.78    0.30 
   1 -18  -5    3.01    0.30 
  -1 -18   5    2.78    0.33 
  -1  18   5    2.80    0.30 
  -1  18   5    2.91    0.40 
   1  18  -5    3.29    0.29 
   0 -18   5    0.73    0.21 
   0 -18  -5    0.67    0.20 
   0 -18   5    0.33    0.20 
   0 -18   5    0.40    0.17 
   0 -18   5    0.66    0.22 
   0 -18  -5    0.30    0.20 
   0 -18  -5    0.69    0.18 
   0 -18  -5    0.58    0.21 
   0  18   5    0.34    0.25 
   0  18   5    0.14    0.25 
   0  18  -5    0.33    0.15 
   1 -18   5   -0.10    0.15 
  -1 -18  -5    0.07    0.16 
   1 -18   5   -0.08    0.15 
  -1 -18  -5    0.07    0.17 
  -1 -18  -5    0.11    0.14 
   1 -18   5    0.01    0.15 
   1 -18   5    0.20    0.16 
  -1 -18  -5    0.22    0.18 
   1  18   5    0.47    0.40 
   1  18   5    0.15    0.15 
  -1  18  -5   -0.08    0.12 
  -1  18  -5    0.13    0.17 
  -2 -18  -5    3.46    0.36 
  -2 -18  -5    3.22    0.33 
  -2 -18  -5    3.22    0.33 
   2 -18   5    3.43    0.31 
  -2  18  -5    3.74    0.30 
   2  18   5    3.52    0.40 
  -2  18  -5    3.82    0.31 
   3 -18   5    0.36    0.10 
  -3 -18  -5    0.07    0.13 
  -3 -18  -5    0.39    0.12 
  -2 -19   5    2.44    0.24 
  -2 -19   5    2.64    0.28 
  -2 -19   5    2.58    0.25 
   2 -19  -5    2.17    0.20 
   2 -19  -5    3.19    0.27 
  -2  19   5    2.15    0.22 
  -2  19   5    2.12    0.24 
   1 -19  -5    0.46    0.18 
   1 -19  -5    0.83    0.18 
  -1 -19   5    0.90    0.24 
  -1 -19   5    0.74    0.20 
  -1 -19   5    0.75    0.19 
  -1 -19   5    0.76    0.18 
   1  19  -5    0.53    0.24 
   1  19  -5    1.08    0.28 
  -1  19   5    1.07    0.27 
  -1  19   5    0.87    0.19 
   0 -19   5    0.27    0.19 
   0 -19   5    0.32    0.17 
   0 -19  -5    0.11    0.16 
   0 -19  -5    0.15    0.15 
   0 -19  -5    0.02    0.19 
   0 -19   5    0.16    0.14 
   0 -19  -5    0.29    0.14 
   0 -19   5   -0.15    0.14 
   0  19  -5    0.20    0.14 
   0  19   5    0.25    0.15 
   0  19   5    0.36    0.23 
   1 -19   5    6.57    0.43 
  -1 -19  -5    7.49    0.49 
   1 -19   5    6.25    0.41 
  -1 -19  -5    6.91    0.47 
  -1 -19  -5    6.51    0.43 
   1 -19   5    6.04    0.45 
   1 -19   5    5.78    0.42 
   1  19   5    5.95    0.52 
   1  19   5    6.75    0.47 
   1  19   5    6.36    0.42 
  -1  19  -5    7.04    0.42 
  -2 -19  -5    1.87    0.23 
   2 -19   5    1.75    0.20 
  -2 -19  -5    1.76    0.20 
  -2 -19  -5    1.51    0.22 
   2  19   5    1.30    0.19 
  -2  19  -5    1.49    0.19 
  -2 -20   5    0.06    0.10 
  -2 -20   5   -0.10    0.10 
  -2 -20   5    0.25    0.13 
  -1 -20   5    0.13    0.14 
   1 -20  -5    0.27    0.12 
  -1 -20   5    0.10    0.12 
  -1 -20   5    0.00    0.14 
  -1 -20   5   -0.09    0.13 
   1 -20  -5   -0.14    0.14 
  -1  20   5   -0.01    0.16 
   1  20  -5    0.31    0.13 
  -1  20   5   -0.02    0.18 
  -1  20   5    0.06    0.16 
   0 -20   5    0.68    0.16 
   0 -20   5    0.49    0.17 
   0 -20   5    0.53    0.16 
   0 -20   5    0.76    0.19 
   0 -20  -5    0.88    0.21 
   0 -20  -5    0.56    0.15 
   0 -20  -5    0.57    0.17 
   0  20   5    0.96    0.24 
   0  20  -5    0.90    0.17 
   0  20   5    0.74    0.17 
   0  20  -5    0.63    0.22 
   0  20   5    0.85    0.22 
   1 -20   5    2.70    0.28 
  -1 -20  -5    3.25    0.27 
  -1 -20  -5    2.75    0.28 
   1 -20   5    2.44    0.24 
   1 -20   5    2.78    0.25 
  -1 -20  -5    2.89    0.27 
   1 -20   5    2.48    0.24 
  -1  20  -5    3.08    0.37 
  -1  20  -5    3.21    0.36 
   1  20   5    3.64    0.28 
   1  20   5    3.18    0.30 
  -2 -20  -5   -0.02    0.10 
   2 -20   5   -0.02    0.08 
  -2 -20  -5    0.01    0.10 
  -2 -20  -5    0.01    0.15 
  -1 -21   5    0.84    0.14 
  -1 -21   5    1.09    0.15 
  -1 -21   5    0.90    0.16 
   1 -21  -5    0.71    0.15 
  -1 -21   5    0.90    0.17 
  -1  21   5    0.71    0.16 
  -1  21   5    0.73    0.19 
   0 -21   5    0.39    0.14 
   0 -21  -5    0.33    0.14 
   0 -21   5    0.61    0.14 
   0 -21   5    0.42    0.14 
   0 -21   5    0.49    0.13 
   0 -21  -5    0.40    0.14 
   0  21   5    0.29    0.13 
   0  21  -5    0.30    0.12 
   0  21   5    0.21    0.14 
   1 -21   5    0.14    0.10 
  -1 -21  -5    0.47    0.13 
  -1 -21  -5   -0.05    0.09 
  -1 -21  -5    0.15    0.11 
   1  21   5    0.28    0.12 
  -1  21  -5    0.16    0.11 
   5   0  -6    0.08    0.15 
  -5   0   6   -0.28    0.13 
   5   0  -6   -0.12    0.15 
  -4   0   6    0.32    0.15 
  -4   0   6    0.25    0.18 
  -4   0   6    0.27    0.28 
   4   0  -6    0.11    0.18 
   4   0  -6    0.38    0.18 
   4   0  -6    0.24    0.19 
   3   0  -6    4.11    0.39 
   3   0  -6    3.72    0.39 
   3   0  -6    4.33    0.32 
  -3   0   6    4.61    0.51 
   3   0  -6    4.23    0.45 
  -3   0   6    4.69    0.36 
  -3   0   6    4.35    0.48 
  -2   0   6   57.99    2.30 
   2   0  -6   59.66    2.32 
   2   0  -6   57.23    2.34 
  -2   0   6   59.98    2.38 
  -1   0   6    3.26    0.18 
  -1   0   6    3.30    0.27 
  -1   0   6    3.09    0.21 
   1   0  -6    3.31    0.21 
   0   0  -6   10.20    0.44 
   0   0   6    9.81    0.44 
  -1   0  -6   24.61    1.06 
  -1   0  -6   26.53    1.05 
  -1   0  -6   25.42    1.03 
   1   0   6   25.06    1.04 
  -2   0  -6  268.98    9.95 
  -2   0  -6  254.62    9.96 
   2   0   6  270.04    9.97 
  -2   0  -6  270.96    9.92 
   2   0   6  254.46    9.90 
  -3   0  -6   20.98    1.04 
  -3   0  -6   21.52    0.96 
  -3   0  -6   17.90    1.12 
   3   0   6   20.98    1.06 
  -3   0  -6   21.16    0.99 
   3   0   6   23.30    1.08 
   3   0   6   23.07    1.16 
   3   0   6   20.89    0.96 
  -4   0  -6    3.00    0.35 
   4   0   6    3.28    0.36 
   4   0   6    2.81    0.48 
  -4   0  -6    3.65    0.37 
   4   0   6    3.35    0.40 
   4   0   6    3.33    0.43 
  -4   0  -6    3.28    0.32 
  -4   0  -6    4.02    0.48 
   5   0   6    0.42    0.15 
   5   0   6    0.14    0.19 
   5   0   6    0.19    0.21 
   5  -1  -6    5.78    0.45 
  -5  -1   6    6.51    0.40 
   5  -1  -6    5.73    0.43 
   5   1  -6    7.09    0.44 
   5   1  -6    6.37    0.46 
  -5   1   6    6.63    0.43 
  -4  -1   6    6.26    0.43 
   4  -1  -6    5.67    0.49 
  -4  -1   6    7.11    0.71 
   4  -1  -6    6.20    0.45 
   4  -1  -6    5.81    0.53 
   4   1  -6    5.64    0.48 
   4   1  -6    5.96    0.44 
  -4   1   6    5.92    0.47 
   4   1  -6    6.47    0.56 
  -4   1   6    6.79    0.70 
  -3  -1   6    1.56    0.24 
  -3  -1   6    1.80    0.25 
   3  -1  -6    1.57    0.21 
   3  -1  -6    1.54    0.29 
  -3  -1   6    1.76    0.34 
   3  -1  -6    1.62    0.25 
   3   1  -6    1.82    0.23 
   3   1  -6    1.76    0.26 
  -3   1   6    1.85    0.33 
  -3   1   6    2.23    0.30 
  -3   1   6    1.53    0.22 
  -2  -1   6    9.41    0.54 
   2  -1  -6    8.62    0.45 
   2  -1  -6    9.64    0.52 
   2  -1  -6    9.27    0.48 
  -2   1   6    9.45    0.55 
  -2   1   6    9.30    0.49 
   2   1  -6    8.93    0.48 
  -2   1   6    9.01    0.49 
  -2   1   6    9.72    0.43 
  -2   1   6    7.74    0.45 
   2   1  -6    8.65    0.58 
   1  -1  -6    5.16    0.29 
   1  -1  -6    4.91    0.29 
  -1  -1   6    5.23    0.34 
  -1   1   6    5.35    0.34 
   1   1  -6    5.41    0.27 
  -1   1   6    5.37    0.28 
   0  -1   6   64.16    2.47 
   0  -1  -6   64.99    2.49 
   0  -1  -6   66.01    2.48 
   0   1  -6   64.87    2.48 
   0   1   6   66.48    2.50 
  -1  -1  -6  234.43    8.73 
  -1  -1  -6  229.93    8.75 
  -1  -1  -6  228.63    8.77 
   1  -1   6  234.85    8.75 
  -1   1  -6  233.68    8.71 
   1   1   6  229.24    8.75 
  -1   1  -6  241.13    8.75 
  -2  -1  -6   11.52    0.61 
  -2  -1  -6   13.54    0.83 
   2  -1   6   13.17    0.71 
  -2  -1  -6   11.87    0.58 
  -2  -1  -6   12.45    0.64 
   2  -1   6   12.12    0.64 
  -2   1  -6   12.06    0.64 
   2   1   6   12.01    0.58 
  -2   1  -6   12.18    0.61 
  -2   1  -6   12.96    0.63 
   2   1   6   12.18    0.64 
  -3  -1  -6   15.63    0.78 
  -3  -1  -6   14.61    0.77 
  -3  -1  -6   15.47    0.74 
  -3  -1  -6   15.07    0.77 
  -3  -1  -6   15.16    0.84 
   3  -1   6   16.35    0.85 
   3  -1   6   16.16    0.87 
   3  -1   6   15.63    0.85 
   3  -1   6   16.80    0.77 
   3   1   6   14.34    0.85 
  -3   1  -6   15.46    0.77 
  -3   1  -6   16.73    0.81 
  -3   1  -6   15.31    0.75 
  -3   1  -6   15.79    0.83 
   3   1   6   15.46    0.76 
   3   1   6   15.48    0.85 
  -3   1  -6   15.79    0.74 
  -3   1  -6   14.83    0.82 
   3   1   6   15.40    0.88 
  -3   1  -6   14.42    0.70 
  -4  -1  -6    0.11    0.16 
  -4  -1  -6    0.83    0.28 
  -4  -1  -6    0.43    0.17 
   4  -1   6   -0.06    0.18 
   4  -1   6   -0.51    0.23 
  -4  -1  -6   -0.04    0.14 
   4  -1   6    0.02    0.16 
   4  -1   6    0.43    0.21 
  -4   1  -6   -0.19    0.21 
   4   1   6    0.23    0.23 
   4   1   6   -0.18    0.19 
  -4   1  -6    0.27    0.18 
   4   1   6    0.19    0.17 
   4   1   6   -0.71    0.25 
  -4   1  -6    0.32    0.17 
   5  -1   6   -0.12    0.12 
   5  -1   6    0.20    0.19 
   5  -1   6   -0.09    0.21 
   5   1   6    0.35    0.20 
   5   1   6    0.23    0.18 
   5   1   6    0.31    0.16 
   5  -2  -6    4.33    0.35 
   5  -2  -6    4.25    0.38 
  -5  -2   6    4.57    0.32 
   5   2  -6    3.56    0.35 
   5   2  -6    4.30    0.37 
  -4  -2   6   11.52    0.63 
   4  -2  -6   10.86    0.80 
  -4  -2   6   11.25    0.80 
   4  -2  -6   10.97    0.69 
   4  -2  -6   10.64    0.69 
   4  -2  -6   10.76    0.64 
   4   2  -6   10.99    0.68 
   4   2  -6   10.94    0.62 
  -4   2   6   11.18    0.68 
  -4   2   6   11.56    0.80 
   4   2  -6   11.25    0.70 
   3  -2  -6    0.47    0.17 
   3  -2  -6    0.04    0.15 
   3  -2  -6    0.42    0.23 
  -3  -2   6    0.32    0.15 
   3  -2  -6    0.00    0.12 
  -3  -2   6    0.37    0.22 
  -3  -2   6    0.61    0.16 
   3   2  -6    0.25    0.14 
  -3   2   6   -0.19    0.16 
  -3   2   6    0.42    0.22 
  -3   2   6    0.57    0.25 
   3   2  -6    0.30    0.16 
  -3   2   6    0.35    0.14 
   2  -2  -6    0.06    0.09 
   2  -2  -6    0.09    0.11 
  -2  -2   6    0.14    0.16 
   2  -2  -6   -0.17    0.14 
  -2   2   6    0.10    0.12 
  -2   2   6   -0.04    0.10 
  -2   2   6    0.02    0.08 
  -2   2   6   -0.06    0.16 
  -1  -2   6   38.17    1.50 
   1  -2  -6   36.75    1.48 
   1  -2  -6   37.62    1.49 
  -1   2   6   37.19    1.49 
   1   2  -6   37.26    1.43 
  -1   2   6   37.08    1.50 
  -1   2   6   36.34    1.50 
   0  -2  -6   15.84    0.65 
   0  -2   6   15.46    0.62 
   0  -2  -6   15.38    0.65 
   0   2   6   16.13    0.68 
   0   2  -6   15.46    0.65 
   1  -2   6   73.72    2.74 
  -1  -2  -6   69.99    2.73 
  -1  -2  -6   68.34    2.74 
  -1  -2  -6   70.04    2.73 
  -1  -2  -6   70.76    2.77 
   1  -2   6   70.41    2.74 
  -1   2  -6   72.75    2.75 
  -1   2  -6   72.21    2.72 
  -1   2  -6   71.31    2.77 
   1   2   6   71.36    2.77 
  -2  -2  -6   20.90    0.97 
  -2  -2  -6   22.51    0.91 
   2  -2   6   24.05    1.02 
  -2  -2  -6   22.01    1.01 
  -2   2  -6   22.44    0.99 
  -2   2  -6   22.54    1.00 
   2   2   6   21.95    1.02 
  -2   2  -6   23.36    0.98 
   2   2   6   21.05    0.95 
  -3  -2  -6    2.33    0.25 
  -3  -2  -6    2.84    0.37 
   3  -2   6    2.86    0.29 
   3  -2   6    2.28    0.33 
  -3  -2  -6    1.92    0.24 
  -3  -2  -6    3.01    0.31 
  -3  -2  -6    2.48    0.33 
   3  -2   6    2.37    0.35 
   3  -2   6    2.51    0.48 
  -3   2  -6    2.48    0.29 
  -3   2  -6    2.87    0.33 
   3   2   6    2.69    0.29 
  -3   2  -6    2.36    0.24 
  -3   2  -6    2.89    0.29 
   3   2   6    2.57    0.38 
   3   2   6    2.54    0.34 
   3   2   6    2.44    0.36 
  -3   2  -6    2.66    0.27 
  -3   2  -6    3.14    0.37 
  -3   2  -6    2.69    0.36 
  -4  -2  -6    1.73    0.23 
   4  -2   6    2.00    0.27 
  -4  -2  -6    1.21    0.33 
   4  -2   6    1.42    0.31 
   4  -2   6    1.32    0.28 
   4  -2   6    1.60    0.37 
  -4  -2  -6    1.56    0.26 
  -4   2  -6    1.66    0.28 
   4   2   6    1.42    0.30 
   4   2   6    1.58    0.26 
  -4   2  -6    1.33    0.32 
   4   2   6    1.62    0.30 
   5  -2   6   10.79    0.74 
   5  -2   6    9.01    0.61 
   5  -2   6    9.93    0.54 
   5   2   6    8.49    0.59 
   5   2   6    9.07    0.56 
   5   2   6   10.11    0.54 
  -5  -3   6    0.18    0.12 
   5  -3  -6    0.64    0.18 
   5  -3  -6    0.83    0.20 
   5   3  -6    1.30    0.20 
   5   3  -6    0.43    0.33 
   4  -3  -6   -0.02    0.18 
   4  -3  -6    0.07    0.19 
   4  -3  -6   -0.12    0.13 
   4  -3  -6   -0.10    0.21 
  -4  -3   6    0.09    0.13 
  -4  -3   6    0.09    0.15 
  -4  -3   6    0.15    0.24 
  -4   3   6   -0.18    0.14 
   4   3  -6   -0.04    0.18 
   4   3  -6   -0.32    0.17 
   4   3  -6   -0.04    0.13 
  -4   3   6    0.23    0.26 
  -3  -3   6    2.50    0.38 
   3  -3  -6    2.48    0.32 
   3  -3  -6    3.32    0.41 
  -3  -3   6    2.72    0.29 
   3  -3  -6    2.83    0.34 
   3  -3  -6    2.53    0.28 
   3   3  -6    3.19    0.35 
  -3   3   6    2.54    0.29 
   3   3  -6    2.67    0.26 
  -3   3   6    2.51    0.34 
  -3   3   6    2.65    0.38 
  -3   3   6    2.45    0.24 
  -2  -3   6    0.52    0.21 
   2  -3  -6    1.03    0.16 
   2  -3  -6    0.83    0.17 
   2  -3  -6    0.56    0.15 
  -2  -3   6    0.29    0.09 
  -2   3   6    0.46    0.19 
  -2   3   6    0.98    0.19 
  -2   3   6    0.66    0.15 
   1  -3  -6   32.99    1.34 
   1  -3  -6   31.41    1.31 
   1  -3  -6   33.12    1.33 
  -1  -3   6   32.30    1.33 
  -1   3   6   34.11    1.33 
  -1   3   6   33.15    1.36 
   0  -3  -6   79.43    3.07 
   0  -3  -6   82.63    3.08 
   0   3  -6   81.02    3.07 
   0   3   6   80.56    3.10 
   1  -3   6   11.37    0.55 
  -1  -3  -6   10.07    0.53 
  -1  -3  -6   10.08    0.51 
  -1  -3  -6   10.16    0.45 
   1  -3   6    9.69    0.49 
  -1  -3  -6   10.13    0.47 
  -1   3  -6    9.94    0.53 
   1   3   6    9.42    0.51 
  -1   3  -6   10.74    0.51 
   2  -3   6    0.00    0.08 
   2  -3   6    0.17    0.13 
  -2  -3  -6    0.34    0.19 
   2  -3   6    0.22    0.10 
  -2  -3  -6    0.18    0.12 
  -2  -3  -6    0.12    0.10 
  -2   3  -6    0.26    0.14 
  -2   3  -6    0.01    0.13 
  -2   3  -6    0.10    0.14 
  -2   3  -6    0.16    0.15 
   2   3   6    0.22    0.11 
   2   3   6    0.41    0.17 
   3  -3   6   13.61    0.73 
  -3  -3  -6   11.62    0.72 
   3  -3   6   12.51    0.72 
  -3  -3  -6   12.26    0.67 
  -3  -3  -6    9.82    0.59 
  -3  -3  -6   11.81    0.59 
  -3  -3  -6   11.59    0.65 
   3  -3   6   12.52    0.62 
   3  -3   6   12.70    0.75 
  -3   3  -6   12.83    0.69 
   3   3   6   10.04    0.76 
  -3   3  -6   11.32    0.59 
  -3   3  -6   12.81    0.69 
  -3   3  -6   12.06    0.63 
  -3   3  -6   12.86    0.65 
  -3   3  -6   12.21    0.67 
  -3   3  -6   12.58    0.75 
   3   3   6   12.11    0.63 
   3   3   6   10.18    0.75 
  -4  -3  -6    8.98    0.59 
   4  -3   6   10.77    0.60 
   4  -3   6    9.19    0.65 
   4  -3   6    9.03    0.72 
  -4  -3  -6    8.79    0.68 
   4  -3   6   10.72    0.70 
   4   3   6   10.42    0.71 
   4   3   6    8.23    0.65 
  -4   3  -6    8.92    0.66 
  -4   3  -6    9.36    0.63 
   4   3   6   10.27    0.59 
   5  -3   6    0.19    0.33 
   5  -3   6   -0.33    0.16 
   5  -3   6    0.17    0.15 
  -5   3  -6   -0.02    0.14 
   5   3   6   -0.02    0.13 
   5   3   6    0.43    0.21 
   5   3   6    0.07    0.17 
   5  -4  -6    1.69    0.24 
   5  -4  -6    1.88    0.27 
   5   4  -6    1.77    0.24 
  -4  -4   6    6.91    0.67 
   4  -4  -6    5.93    0.63 
   4  -4  -6    6.80    0.48 
   4  -4  -6    7.46    0.55 
  -4  -4   6    6.83    0.46 
  -4  -4   6    7.33    0.48 
   4  -4  -6    6.41    0.62 
   4   4  -6    5.88    0.44 
  -4   4   6    7.06    0.52 
  -4   4   6    7.10    0.68 
   4   4  -6    6.34    0.64 
   3  -4  -6    2.23    0.30 
   3  -4  -6    1.26    0.20 
   3  -4  -6    1.75    0.27 
  -3  -4   6    1.67    0.34 
   3  -4  -6    1.53    0.28 
  -3  -4   6    1.63    0.23 
   3   4  -6    1.46    0.20 
  -3   4   6    1.43    0.31 
  -3   4   6    1.59    0.24 
  -3   4   6    1.45    0.27 
  -3   4   6    1.42    0.22 
  -3   4   6    1.57    0.20 
   3   4  -6    1.60    0.27 
   2  -4  -6    5.08    0.37 
  -2  -4   6    5.27    0.46 
   2  -4  -6    4.71    0.35 
   2  -4  -6    5.11    0.32 
  -2   4   6    5.21    0.41 
  -2   4   6    4.75    0.35 
  -2   4   6    4.88    0.41 
  -2   4   6    4.76    0.35 
  -2   4   6    4.66    0.33 
  -1  -4   6   11.67    0.62 
   1  -4  -6   12.24    0.58 
   1  -4  -6   11.79    0.57 
   1  -4  -6   11.81    0.56 
  -1   4   6   11.84    0.60 
  -1   4   6   12.16    0.58 
   0  -4  -6    0.82    0.14 
   0  -4  -6    0.88    0.12 
   0  -4  -6    0.73    0.12 
   0   4   6    1.03    0.17 
   0   4  -6    0.82    0.13 
   1  -4   6   31.99    1.28 
  -1  -4  -6   31.01    1.24 
  -1  -4  -6   32.11    1.29 
  -1  -4  -6   32.24    1.32 
   1  -4   6   31.99    1.28 
  -1   4  -6   31.84    1.33 
  -1   4  -6   32.06    1.29 
   1   4   6   30.05    1.30 
   1   4   6   28.50    1.25 
   2  -4   6   14.27    0.62 
   2  -4   6   13.25    0.68 
  -2  -4  -6   12.90    0.73 
  -2  -4  -6   13.47    0.70 
   2  -4   6   13.76    0.69 
   2   4   6   11.43    0.60 
   2   4   6   12.22    0.70 
  -2   4  -6   12.72    0.59 
  -2   4  -6   12.92    0.68 
  -2   4  -6   13.45    0.74 
  -2   4  -6   13.33    0.63 
  -2   4  -6   13.61    0.68 
  -3  -4  -6    4.68    0.32 
  -3  -4  -6    4.46    0.47 
   3  -4   6    4.84    0.35 
  -3  -4  -6    5.37    0.40 
   3  -4   6    4.67    0.50 
   3  -4   6    4.21    0.45 
  -3  -4  -6    4.39    0.40 
   3  -4   6    4.06    0.42 
   3   4   6    5.08    0.37 
  -3   4  -6    5.00    0.46 
   3   4   6    4.73    0.48 
  -3   4  -6    4.72    0.38 
  -3   4  -6    4.58    0.40 
  -3   4  -6    3.59    0.45 
  -3   4  -6    4.51    0.33 
  -3   4  -6    4.89    0.47 
  -4  -4  -6    1.67    0.27 
   4  -4   6    1.33    0.35 
  -4  -4  -6    1.44    0.33 
   4  -4   6    1.15    0.35 
   4  -4   6    1.74    0.26 
   4  -4   6    1.42    0.49 
   4  -4   6    1.21    0.30 
  -4   4  -6    2.40    0.55 
   4   4   6    0.95    0.44 
  -4   4  -6    1.70    0.31 
   4   4   6    1.09    0.24 
   4   4   6    1.35    0.30 
   5  -4   6    0.09    0.14 
   5  -4   6    0.06    0.16 
   5  -4   6    0.27    0.18 
  -5   4  -6   -0.04    0.15 
   5   4   6    1.42    0.36 
   5  -5  -6    4.28    0.45 
   5  -5  -6    3.74    0.36 
   5   5  -6    4.03    0.41 
   4  -5  -6    3.19    0.48 
  -4  -5   6    3.08    0.34 
   4  -5  -6    3.39    0.36 
   4  -5  -6    2.82    0.37 
   4  -5  -6    3.76    0.41 
  -4  -5   6    3.72    0.34 
  -4  -5   6    3.23    0.48 
  -4   5   6    2.64    0.43 
   4   5  -6    3.24    0.33 
   4   5  -6    3.41    0.40 
  -4   5   6    3.26    0.41 
  -3  -5   6    2.38    0.39 
   3  -5  -6    2.74    0.37 
  -3  -5   6    2.54    0.29 
   3  -5  -6    2.16    0.31 
   3  -5  -6    2.39    0.34 
   3  -5  -6    2.05    0.26 
  -3  -5   6    3.11    0.42 
   3  -5  -6    2.85    0.35 
  -3  -5   6    3.17    0.31 
  -3   5   6    2.79    0.27 
  -3   5   6    4.83    0.53 
   3   5  -6    1.94    0.24 
  -3   5   6    2.84    0.32 
  -3   5   6    2.64    0.39 
  -3   5   6    2.54    0.37 
   3   5  -6    2.77    0.33 
   2  -5  -6   10.58    0.58 
  -2  -5   6   10.43    0.63 
   2  -5  -6   11.07    0.61 
   2  -5  -6   11.19    0.55 
  -2   5   6   11.07    0.59 
  -2   5   6   10.91    0.66 
  -2   5   6   11.40    0.60 
  -2   5   6   10.18    0.61 
  -1  -5   6    9.08    0.46 
   1  -5  -6    8.02    0.45 
   1  -5  -6    9.03    0.46 
   1  -5  -6    8.45    0.47 
  -1   5   6    8.70    0.47 
  -1   5   6    8.13    0.50 
   0  -5  -6    5.41    0.31 
   0  -5  -6    5.95    0.30 
   0  -5  -6    5.06    0.34 
   0  -5   6    5.83    0.31 
   0  -5  -6    5.13    0.33 
   0   5  -6    5.35    0.31 
   0   5   6    5.07    0.35 
  -1  -5  -6    0.74    0.16 
  -1  -5  -6    0.70    0.10 
  -1  -5  -6    0.80    0.17 
   1  -5   6    0.77    0.15 
   1  -5   6    0.59    0.12 
  -1   5  -6    0.42    0.14 
   1   5   6    0.85    0.22 
   1   5   6    0.59    0.14 
  -1   5  -6    0.63    0.16 
  -2  -5  -6    8.83    0.58 
  -2  -5  -6    8.37    0.54 
   2  -5   6    9.26    0.46 
   2  -5   6    9.25    0.52 
   2  -5   6    9.24    0.67 
   2   5   6    6.80    0.59 
  -2   5  -6    9.33    0.63 
   2   5   6    8.88    0.48 
   2   5   6    7.84    0.45 
  -2   5  -6    8.72    0.58 
  -2   5  -6    8.62    0.44 
  -2   5  -6    8.45    0.51 
   3  -5   6    1.48    0.28 
  -3  -5  -6    1.19    0.29 
   3  -5   6    1.05    0.19 
  -3  -5  -6    1.34    0.24 
   3  -5   6    0.86    0.23 
  -3  -5  -6    1.35    0.18 
  -3  -5  -6    1.27    0.23 
   3  -5   6    1.31    0.26 
  -3   5  -6    1.17    0.28 
   3   5   6    1.08    0.28 
  -3   5  -6    1.37    0.26 
  -3   5  -6    1.52    0.24 
  -3   5  -6    0.92    0.24 
   3   5   6    1.18    0.21 
  -3   5  -6    1.22    0.38 
  -3   5  -6    1.33    0.20 
  -4  -5  -6    4.32    0.41 
  -4  -5  -6    3.55    0.47 
   4  -5   6    4.38    0.40 
   4  -5   6    3.40    0.47 
   4  -5   6    3.47    0.42 
   4  -5   6    3.97    0.48 
  -4   5  -6    3.99    0.44 
   4   5   6    3.72    0.37 
   4   5   6    4.67    0.51 
   4   5   6    5.75    0.64 
  -4   5  -6    3.96    0.33 
   5  -5   6    0.75    0.19 
   5  -5   6    0.52    0.20 
  -5  -5  -6    0.84    0.16 
   5   5   6    0.76    0.22 
  -5   5  -6    0.80    0.18 
   5   5   6    1.35    0.26 
   5   5   6    0.94    0.18 
   5  -6  -6    3.65    0.30 
   5  -6  -6    2.54    0.28 
   5   6  -6    2.52    0.26 
  -4  -6   6    9.06    0.71 
  -4  -6   6   10.28    0.63 
   4  -6  -6    9.48    0.63 
   4  -6  -6    8.81    0.58 
   4  -6  -6    9.28    1.00 
   4  -6  -6    8.91    0.71 
  -4  -6   6    9.57    0.55 
   4  -6  -6    9.04    0.65 
   4   6  -6    9.99    0.56 
   4   6  -6    8.79    0.62 
  -4   6   6    8.73    0.68 
  -4   6   6    9.42    0.63 
   3  -6  -6    1.92    0.35 
   3  -6  -6    1.61    0.28 
   3  -6  -6    1.65    0.30 
  -3  -6   6    1.79    0.25 
   3  -6  -6    1.92    0.26 
   3  -6  -6    1.39    0.26 
  -3  -6   6    1.44    0.26 
  -3  -6   6    1.53    0.23 
  -3  -6   6    2.32    0.40 
  -3   6   6    1.77    0.22 
  -3   6   6    1.36    0.31 
  -3   6   6    1.95    0.40 
  -3   6   6    1.32    0.22 
  -3   6   6    0.99    0.24 
   3   6  -6    1.20    0.21 
   2  -6  -6    1.65    0.21 
  -2  -6   6    1.63    0.26 
   2  -6  -6    1.50    0.23 
   2  -6  -6    1.58    0.23 
  -2   6   6    1.51    0.22 
  -2   6   6    1.65    0.31 
  -2   6   6    1.39    0.27 
  -2   6   6    1.42    0.24 
  -2   6   6    1.62    0.18 
   1  -6  -6    1.42    0.21 
  -1  -6   6    2.09    0.24 
   1  -6  -6    1.90    0.22 
   1  -6  -6    1.83    0.22 
   1  -6  -6    2.04    0.22 
  -1   6   6    1.70    0.24 
  -1   6   6    2.21    0.27 
   0  -6  -6    2.07    0.22 
   0  -6   6    1.79    0.19 
   0  -6  -6    1.56    0.16 
   0  -6  -6    1.49    0.18 
   0  -6  -6    1.65    0.20 
   0   6   6    1.55    0.21 
   0   6  -6    1.81    0.19 
   0   6   6    1.90    0.23 
  -1  -6  -6   35.30    1.38 
   1  -6   6   33.72    1.35 
   1  -6   6   34.18    1.38 
  -1  -6  -6   35.15    1.42 
  -1   6  -6   30.35    1.32 
  -1   6  -6   32.64    1.42 
  -1   6  -6   34.29    1.44 
   1   6   6   28.03    1.48 
   2  -6   6    9.69    0.88 
  -2  -6  -6    6.99    0.52 
  -2  -6  -6    7.10    0.48 
   2  -6   6    6.97    0.46 
   2  -6   6    6.83    0.70 
   2  -6   6    7.44    0.47 
   2  -6   6    6.75    0.39 
  -2  -6  -6    7.51    0.50 
  -2   6  -6    6.92    0.53 
   2   6   6    6.26    0.40 
  -2   6  -6    6.02    0.42 
   2   6   6    6.52    0.56 
  -2   6  -6    6.66    0.38 
  -2   6  -6    6.81    0.47 
  -2   6  -6    7.24    0.49 
  -3  -6  -6    7.43    0.59 
  -3  -6  -6    8.32    0.54 
   3  -6   6    7.64    0.58 
   3  -6   6    8.14    0.57 
   3  -6   6    8.60    0.71 
  -3  -6  -6    7.58    0.56 
  -3  -6  -6    7.17    0.42 
   3  -6   6    8.21    0.48 
  -3   6  -6    8.09    0.47 
   3   6   6    7.96    0.49 
  -3   6  -6    7.04    0.51 
  -3   6  -6    8.73    0.67 
  -3   6  -6    8.52    0.56 
  -3   6  -6    8.02    0.51 
  -3   6  -6    8.04    0.57 
  -4  -6  -6    4.18    0.38 
   4  -6   6    3.74    0.48 
   4  -6   6    4.00    0.46 
  -4  -6  -6    4.53    0.51 
  -4  -6  -6    4.91    0.46 
   4  -6   6    4.17    0.46 
   4  -6   6    3.57    0.44 
   4  -6   6    3.92    0.37 
   4   6   6    4.00    0.47 
  -4   6  -6    3.57    0.42 
   4   6   6    4.18    0.39 
  -4   6  -6    3.82    0.32 
   4   6   6    3.60    0.42 
   5  -6   6   10.64    0.63 
  -5  -6  -6   10.29    0.55 
   5  -6   6   11.47    0.60 
   5   6   6   11.90    0.60 
  -5   6  -6    9.98    0.56 
   5  -7  -6    0.16    0.14 
   5   7  -6    0.29    0.13 
   4  -7  -6    0.39    0.24 
  -4  -7   6    0.22    0.14 
  -4  -7   6    0.19    0.15 
   4  -7  -6    0.41    0.17 
   4  -7  -6    0.40    0.20 
  -4  -7   6    0.25    0.38 
   4  -7  -6    0.28    0.22 
   4  -7  -6    0.33    0.20 
  -4   7   6    0.42    0.31 
   4   7  -6    0.41    0.17 
   4   7  -6    0.43    0.25 
  -4   7   6    0.29    0.17 
  -3  -7   6   -0.02    0.14 
   3  -7  -6   -0.21    0.14 
   3  -7  -6    0.15    0.15 
  -3  -7   6    0.29    0.24 
   3  -7  -6   -0.02    0.14 
   3  -7  -6    0.10    0.21 
   3  -7  -6   -0.12    0.15 
  -3  -7   6   -0.06    0.19 
  -3  -7   6   -0.06    0.17 
  -3   7   6   -0.07    0.12 
  -3   7   6    0.03    0.13 
  -3   7   6   -0.17    0.19 
  -3   7   6   -0.23    0.20 
  -2  -7   6    9.06    0.51 
   2  -7  -6    8.47    0.53 
   2  -7  -6    9.68    0.51 
   2  -7  -6    9.00    0.55 
   2  -7  -6    9.12    0.54 
  -2  -7   6    9.36    0.58 
  -2   7   6    9.76    0.59 
  -2   7   6    9.29    0.46 
  -2   7   6    8.75    0.56 
  -2   7   6    9.57    0.64 
  -2   7   6    8.82    0.48 
  -2   7   6    9.17    0.54 
   1  -7  -6  102.49    3.80 
   1  -7  -6   93.54    3.69 
   1  -7  -6   98.06    3.69 
  -1  -7   6   91.85    3.66 
  -1   7   6   93.65    3.71 
  -1   7   6   92.30    3.76 
   0  -7   6   63.06    2.48 
   0  -7  -6   64.15    2.44 
   0  -7  -6   61.68    2.48 
   0  -7  -6   64.33    2.49 
   0   7   6   64.22    2.51 
   0   7  -6   63.82    2.49 
   0   7   6   62.39    2.52 
   1  -7   6    3.99    0.29 
  -1  -7  -6    5.78    0.38 
  -1   7  -6    3.58    0.31 
  -1   7  -6    4.59    0.35 
   1   7   6    4.11    0.39 
  -1   7  -6    4.00    0.39 
  -1   7  -6    4.33    0.33 
   2  -7   6   37.58    1.58 
   2  -7   6   34.79    1.56 
  -2  -7  -6   36.45    1.65 
  -2  -7  -6   35.96    1.57 
  -2  -7  -6   37.65    1.60 
   2  -7   6   38.13    1.60 
   2  -7   6   35.91    1.49 
  -2  -7  -6   36.91    1.55 
  -2   7  -6   37.03    1.63 
  -2   7  -6   38.67    1.71 
   2   7   6   35.92    1.49 
  -2   7  -6   36.70    1.50 
  -2   7  -6   34.61    1.52 
  -2   7  -6   38.59    1.60 
   2   7   6   35.84    1.51 
   3  -7   6    0.88    0.19 
  -3  -7  -6    1.11    0.28 
   3  -7   6    1.13    0.34 
   3  -7   6    0.95    0.23 
  -3  -7  -6    0.92    0.27 
   3  -7   6    0.83    0.22 
  -3  -7  -6    1.11    0.23 
  -3   7  -6    0.99    0.18 
  -3   7  -6    0.97    0.29 
  -3   7  -6    1.05    0.22 
  -3   7  -6    0.94    0.38 
   3   7   6    1.06    0.19 
  -3   7  -6    0.91    0.15 
   4  -7   6    3.95    0.47 
   4  -7   6    3.96    0.46 
  -4  -7  -6    4.32    0.40 
   4  -7   6    4.39    0.44 
   4  -7   6    4.89    0.56 
  -4  -7  -6    5.10    0.42 
   4  -7   6    4.18    0.37 
  -4   7  -6    5.00    0.48 
  -4   7  -6    4.89    0.35 
   4   7   6    4.65    0.51 
  -4   7  -6    4.47    0.42 
   4   7   6    4.92    0.48 
   4   7   6    5.54    0.41 
  -5  -7  -6    0.61    0.14 
   5  -7   6    0.65    0.17 
   5   7   6    0.82    0.16 
  -5   7  -6    0.79    0.16 
   5  -8  -6    2.39    0.25 
   5   8  -6    1.91    0.27 
   4  -8  -6   11.51    0.71 
   4  -8  -6   11.33    0.71 
   4  -8  -6   10.67    0.74 
   4  -8  -6   11.52    0.79 
  -4  -8   6   11.63    0.64 
   4  -8  -6   11.65    0.66 
  -4  -8   6   11.22    0.77 
   4  -8  -6   11.72    0.72 
  -4   8   6   12.47    0.72 
   4   8  -6   11.13    0.65 
   3  -8  -6    0.11    0.16 
   3  -8  -6   -0.15    0.15 
  -3  -8   6    0.03    0.23 
   3  -8  -6    0.31    0.20 
   3  -8  -6    0.07    0.16 
  -3  -8   6   -0.09    0.18 
  -3  -8   6    0.13    0.15 
  -3  -8   6   -0.21    0.17 
   3  -8  -6    0.20    0.17 
  -3   8   6   -0.02    0.20 
  -3   8   6   -0.04    0.13 
  -3   8   6   -0.06    0.18 
  -3   8   6   -0.06    0.21 
  -3   8   6    0.07    0.16 
  -2  -8   6    1.11    0.21 
  -2  -8   6    1.08    0.19 
   2  -8  -6    0.65    0.24 
   2  -8  -6    1.04    0.21 
  -2  -8   6    0.94    0.20 
  -2  -8   6    0.92    0.24 
   2  -8  -6    1.19    0.24 
   2  -8  -6    1.18    0.24 
  -2  -8   6    0.99    0.19 
   2  -8  -6    1.23    0.25 
   2  -8  -6    1.51    0.21 
  -2   8   6    1.18    0.26 
  -2   8   6    1.23    0.17 
  -2   8   6    0.86    0.26 
  -2   8   6    1.20    0.19 
  -2   8   6    1.19    0.25 
  -2   8   6    1.31    0.22 
   1  -8  -6   43.16    1.82 
   1  -8  -6   41.25    1.72 
  -1  -8   6   41.46    1.69 
   1  -8  -6   42.27    1.73 
  -1   8   6   40.96    1.71 
  -1   8   6   42.26    1.76 
  -1   8   6   40.90    1.66 
  -1   8   6   42.66    1.81 
   0  -8  -6   31.60    1.24 
   0  -8  -6   31.08    1.31 
   0   8   6   31.10    1.36 
   0   8   6   31.79    1.34 
   0   8   6   30.38    1.26 
   0   8  -6   31.25    1.32 
   1  -8   6    7.88    0.47 
   1  -8   6    8.53    0.43 
   1   8   6    7.30    0.56 
  -1   8  -6    8.89    0.55 
  -1   8  -6    7.55    0.50 
  -1   8  -6    7.49    0.41 
  -1   8  -6    7.76    0.47 
   2  -8   6    1.90    0.27 
   2  -8   6    2.41    0.32 
  -2  -8  -6    2.05    0.31 
  -2  -8  -6    2.15    0.31 
  -2  -8  -6    1.69    0.20 
  -2  -8  -6    1.93    0.25 
  -2  -8  -6    2.42    0.30 
   2  -8   6    2.23    0.27 
   2  -8   6    1.86    0.30 
   2  -8   6    2.29    0.29 
  -2  -8  -6    2.29    0.27 
  -2   8  -6    2.05    0.23 
  -2   8  -6    2.19    0.32 
   2   8   6    1.80    0.24 
   2   8   6    2.35    0.28 
  -2   8  -6    2.16    0.28 
   2   8   6    2.54    0.25 
  -2   8  -6    2.30    0.25 
  -2   8  -6    2.55    0.38 
   3  -8   6    9.56    0.63 
   3  -8   6   10.18    0.66 
  -3  -8  -6    9.96    0.63 
  -3  -8  -6    9.88    0.68 
   3  -8   6    8.67    0.54 
   3  -8   6   10.02    0.66 
  -3  -8  -6   10.70    0.62 
   3  -8   6   10.50    0.68 
  -3   8  -6   10.16    0.56 
  -3   8  -6   10.07    0.65 
  -3   8  -6    8.56    0.50 
  -3   8  -6   10.03    0.70 
   3   8   6    9.76    0.57 
  -3   8  -6    9.97    0.77 
   4  -8   6    0.27    0.20 
   4  -8   6    0.44    0.21 
  -4  -8  -6    0.28    0.19 
   4  -8   6    0.17    0.22 
  -4  -8  -6    0.16    0.17 
   4  -8   6    0.24    0.23 
  -4   8  -6    0.30    0.19 
   4   8   6    0.19    0.22 
   4   8   6   -0.12    0.15 
  -4   8  -6    0.32    0.14 
  -4   8  -6    0.28    0.20 
  -5  -8  -6    0.07    0.10 
   5  -8   6    0.06    0.12 
   5   8   6    0.07    0.11 
  -5   8  -6    0.13    0.11 
   5  -9  -6    7.99    0.44 
  -4  -9   6    6.86    0.59 
   4  -9  -6    7.97    0.60 
  -4  -9   6    7.95    0.49 
   4  -9  -6    7.63    0.60 
   4  -9  -6    7.51    0.56 
   4  -9  -6    6.72    0.54 
   4   9  -6    7.76    0.46 
  -4   9   6    8.19    0.55 
   3  -9  -6    0.22    0.21 
   3  -9  -6    0.15    0.19 
   3  -9  -6    0.16    0.18 
   3  -9  -6    0.13    0.22 
  -3  -9   6    0.05    0.25 
   3  -9  -6    0.22    0.18 
  -3  -9   6    0.12    0.15 
  -3  -9   6    0.05    0.15 
  -3  -9   6    0.28    0.19 
  -3  -9   6   -0.05    0.17 
   3  -9  -6   -0.28    0.14 
  -3   9   6    0.24    0.21 
  -3   9   6    0.42    0.27 
  -3   9   6    0.18    0.15 
  -3   9   6    0.17    0.17 
   2  -9  -6    0.36    0.17 
   2  -9  -6    0.13    0.14 
   2  -9  -6    0.20    0.17 
   2  -9  -6    0.05    0.16 
  -2  -9   6    0.13    0.13 
   2  -9  -6    0.04    0.13 
   2  -9  -6   -0.08    0.14 
  -2  -9   6    0.00    0.19 
  -2  -9   6    0.18    0.13 
  -2  -9   6    0.06    0.13 
  -2  -9   6   -0.07    0.17 
   2  -9  -6    0.06    0.14 
  -2  -9   6    0.09    0.17 
  -2   9   6    0.13    0.17 
  -2   9   6    0.03    0.09 
  -2   9   6    0.20    0.20 
  -2   9   6    0.06    0.11 
  -2   9   6   -0.01    0.13 
   1  -9  -6   31.57    1.36 
   1  -9  -6   29.19    1.52 
   1  -9  -6   30.93    1.33 
   1  -9  -6   32.16    1.33 
  -1  -9   6   30.63    1.31 
   1  -9  -6   30.46    1.43 
  -1   9   6   30.85    1.40 
  -1   9   6   31.77    1.29 
  -1   9   6   31.56    1.45 
  -1   9   6   31.87    1.40 
   0  -9  -6   20.08    0.93 
   0  -9   6   19.95    0.94 
   0   9   6   21.33    1.02 
   0   9  -6   20.86    0.96 
   0   9   6   21.35    0.99 
   0   9   6   21.33    0.88 
  -1  -9  -6    5.08    0.39 
   1  -9   6    4.22    0.35 
  -1  -9  -6    5.20    0.50 
   1  -9   6    4.47    0.28 
   1  -9   6    2.94    0.31 
   1   9   6    3.87    0.41 
  -1   9  -6    4.89    0.35 
  -1   9  -6    4.13    0.29 
  -1   9  -6    4.12    0.42 
  -1   9  -6    4.60    0.43 
   2  -9   6    0.44    0.20 
  -2  -9  -6    0.30    0.16 
   2  -9   6    0.33    0.16 
  -2  -9  -6    0.79    0.18 
   2  -9   6    0.80    0.22 
  -2  -9  -6    0.66    0.22 
   2  -9   6    0.35    0.16 
  -2  -9  -6    0.55    0.18 
   2  -9   6    0.91    0.24 
   2   9   6    0.56    0.17 
  -2   9  -6    0.20    0.20 
  -2   9  -6    0.63    0.16 
   2   9   6    0.43    0.19 
  -2   9  -6    0.71    0.21 
  -2   9  -6    0.43    0.20 
  -2   9  -6    0.53    0.15 
   2   9   6    0.54    0.15 
   3  -9   6    3.03    0.41 
  -3  -9  -6    2.47    0.33 
   3  -9   6    1.87    0.34 
   3  -9   6    2.50    0.33 
  -3  -9  -6    2.05    0.29 
   3  -9   6    2.13    0.34 
  -3  -9  -6    2.38    0.38 
  -3   9  -6    1.73    0.34 
  -3   9  -6    2.37    0.25 
   3   9   6    2.36    0.36 
  -3   9  -6    1.93    0.28 
  -3   9  -6    1.74    0.29 
  -3   9  -6    2.46    0.44 
  -4  -9  -6    0.18    0.16 
  -4  -9  -6   -0.03    0.14 
   4  -9   6   -0.31    0.19 
   4  -9   6    0.31    0.23 
   4  -9   6    0.18    0.18 
   4  -9   6    0.27    0.19 
  -4   9  -6   -0.05    0.12 
  -4   9  -6    0.15    0.19 
   4   9   6   -0.04    0.21 
  -4   9  -6    0.09    0.20 
   4   9   6    0.13    0.15 
  -5  -9  -6    6.75    0.36 
   5  -9   6    7.37    0.39 
  -5   9  -6    6.04    0.42 
   5   9   6    6.01    0.36 
   4 -10  -6    0.69    0.25 
   4 -10  -6    1.34    0.33 
   4 -10  -6    1.13    0.24 
  -4 -10   6    0.89    0.19 
   4 -10  -6    1.45    0.29 
  -4 -10   6    1.28    0.29 
   4  10  -6    0.88    0.19 
  -4  10   6    1.44    0.24 
  -3 -10   6    3.71    0.38 
  -3 -10   6    3.68    0.35 
   3 -10  -6    3.60    0.45 
   3 -10  -6    4.92    0.53 
  -3 -10   6    4.25    0.40 
   3 -10  -6    4.62    0.46 
   3 -10  -6    3.40    0.40 
  -3 -10   6    3.60    0.47 
  -3  10   6    3.41    0.38 
  -3  10   6    3.37    0.57 
  -3  10   6    3.62    0.46 
  -3  10   6    4.91    0.52 
  -3  10   6    3.77    0.36 
   2 -10  -6    3.51    0.39 
   2 -10  -6    3.58    0.40 
   2 -10  -6    4.30    0.46 
  -2 -10   6    3.48    0.34 
  -2 -10   6    3.74    0.33 
  -2 -10   6    3.02    0.33 
  -2 -10   6    3.71    0.35 
   2 -10  -6    3.45    0.36 
   2 -10  -6    3.38    0.37 
   2 -10  -6    3.81    0.38 
  -2 -10   6    4.13    0.41 
  -2 -10   6    3.44    0.35 
  -2  10   6    3.65    0.49 
  -2  10   6    4.05    0.39 
  -2  10   6    3.63    0.43 
  -2  10   6    3.37    0.30 
  -2  10   6    3.44    0.32 
  -2  10   6    4.58    0.48 
  -1 -10   6    4.07    0.45 
   1 -10  -6    3.72    0.39 
   1 -10  -6    3.43    0.31 
  -1 -10   6    3.89    0.36 
   1 -10  -6    3.58    0.37 
   1 -10  -6    4.00    0.31 
  -1 -10   6    4.06    0.33 
   1 -10  -6    3.53    0.36 
   1 -10  -6    4.49    0.39 
  -1  10   6    4.32    0.29 
  -1  10   6    4.01    0.42 
  -1  10   6    4.40    0.49 
  -1  10   6    3.74    0.31 
  -1  10   6    3.77    0.31 
   0 -10  -6   23.77    1.20 
   0 -10   6   26.04    1.16 
   0 -10   6   25.61    1.17 
   0 -10  -6   26.57    1.19 
   0 -10  -6   26.21    1.14 
   0 -10   6   26.18    1.17 
   0 -10   6   24.33    1.14 
   0  10   6   26.82    1.24 
   0  10  -6   28.07    1.19 
   0  10  -6   25.86    1.09 
   0  10   6   27.11    1.10 
   0  10   6   28.72    1.24 
   1 -10   6    0.83    0.26 
  -1 -10  -6    0.41    0.16 
   1 -10   6    0.68    0.18 
  -1 -10  -6    0.66    0.20 
  -1 -10  -6    0.57    0.17 
   1 -10   6    0.72    0.18 
  -1 -10  -6    0.44    0.16 
  -1  10  -6    0.61    0.15 
  -1  10  -6    0.71    0.17 
   1  10   6    0.57    0.13 
  -1  10  -6    1.05    0.25 
   1  10   6    0.69    0.19 
  -1  10  -6    1.02    0.24 
  -2 -10  -6    0.74    0.23 
   2 -10   6    0.72    0.22 
  -2 -10  -6    0.70    0.19 
   2 -10   6    0.62    0.23 
  -2 -10  -6    0.70    0.20 
   2 -10   6    0.86    0.24 
   2 -10   6    0.76    0.20 
   2 -10   6    0.97    0.25 
   2 -10   6    0.84    0.21 
   2 -10   6    1.13    0.21 
   2  10   6    0.96    0.20 
  -2  10  -6    0.70    0.18 
   2  10   6    0.79    0.32 
  -2  10  -6    0.69    0.15 
   2  10   6    1.00    0.18 
  -2  10  -6    1.04    0.22 
  -2  10  -6    0.75    0.25 
  -2  10  -6    0.39    0.23 
   3 -10   6    5.01    0.51 
  -3 -10  -6    5.17    0.48 
   3 -10   6    5.46    0.52 
  -3 -10  -6    5.15    0.44 
   3 -10   6    5.66    0.46 
   3 -10   6    5.42    0.54 
  -3  10  -6    5.62    0.73 
  -3  10  -6    4.91    0.55 
  -3  10  -6    5.57    0.40 
   3  10   6    5.00    0.40 
  -3  10  -6    5.81    0.49 
  -3  10  -6    4.66    0.35 
  -4 -10  -6    0.21    0.16 
   4 -10   6    0.48    0.22 
   4 -10   6    0.05    0.22 
   4 -10   6    0.02    0.16 
  -4 -10  -6    0.17    0.17 
   4 -10   6   -0.01    0.20 
  -4  10  -6    0.50    0.20 
   4  10   6    0.31    0.17 
   4  10   6    0.39    0.41 
  -4  10  -6    0.54    0.22 
  -4  10  -6    0.12    0.12 
   4 -11  -6    0.28    0.20 
   4 -11  -6   -0.02    0.15 
   4 -11  -6    0.27    0.21 
  -4 -11   6    0.03    0.12 
  -4  11   6    0.10    0.15 
   3 -11  -6    0.97    0.27 
   3 -11  -6    1.02    0.34 
  -3 -11   6    0.97    0.23 
  -3 -11   6    0.39    0.15 
   3 -11  -6    1.21    0.28 
   3 -11  -6    0.99    0.24 
  -3 -11   6    0.78    0.28 
  -3 -11   6    1.15    0.25 
  -3 -11   6    0.31    0.17 
  -3  11   6    1.02    0.21 
  -3  11   6    0.82    0.23 
  -3  11   6    1.06    0.29 
  -3  11   6    0.70    0.32 
  -2 -11   6    3.66    0.36 
   2 -11  -6    3.06    0.37 
  -2 -11   6    2.97    0.36 
   2 -11  -6    3.24    0.37 
   2 -11  -6    3.61    0.40 
  -2 -11   6    2.74    0.33 
   2 -11  -6    3.02    0.38 
  -2 -11   6    2.80    0.31 
  -2 -11   6    3.48    0.38 
  -2 -11   6    3.39    0.34 
  -2  11   6    2.59    0.44 
  -2  11   6    3.39    0.46 
  -2  11   6    3.14    0.32 
  -2  11   6    2.94    0.29 
  -2  11   6    2.96    0.40 
  -2  11   6    3.81    0.38 
  -1 -11   6    2.87    0.39 
  -1 -11   6    2.50    0.29 
   1 -11  -6    2.39    0.26 
   1 -11  -6    2.56    0.28 
   1 -11  -6    2.72    0.35 
  -1 -11   6    2.32    0.27 
   1 -11  -6    2.80    0.31 
   1 -11  -6    2.25    0.31 
  -1 -11   6    2.36    0.27 
   1 -11  -6    2.72    0.30 
  -1 -11   6    2.66    0.30 
  -1  11   6    2.67    0.27 
  -1  11   6    2.63    0.28 
  -1  11   6    2.50    0.47 
  -1  11   6    2.04    0.32 
  -1  11   6    2.45    0.27 
   0 -11   6    6.02    0.43 
   0 -11  -6    4.79    0.39 
   0 -11   6    5.68    0.41 
   0 -11  -6    6.20    0.45 
   0 -11  -6    6.59    0.45 
   0 -11  -6    5.87    0.46 
   0 -11   6    5.05    0.35 
   0 -11   6    5.96    0.43 
   0 -11  -6    6.22    0.40 
   0 -11   6    6.89    0.44 
   0 -11  -6    6.39    0.40 
   0  11   6    6.09    0.47 
   0  11  -6    5.45    0.34 
   0  11   6    5.98    0.39 
   0  11  -6    6.15    0.44 
   0  11   6    6.37    0.56 
   0  11  -6    5.51    0.38 
   1 -11   6    0.40    0.17 
   1 -11   6    0.18    0.17 
   1 -11   6    0.23    0.15 
  -1 -11  -6    0.15    0.14 
   1 -11   6    0.26    0.15 
  -1 -11  -6    0.10    0.14 
  -1 -11  -6    0.20    0.15 
   1 -11   6    0.39    0.18 
   1 -11   6    0.23    0.15 
  -1 -11  -6    0.37    0.15 
  -1 -11  -6    0.21    0.18 
  -1 -11  -6    0.35    0.16 
   1  11   6    0.18    0.16 
  -1  11  -6    0.38    0.13 
  -1  11  -6    0.50    0.24 
   1  11   6    0.35    0.13 
  -1  11  -6    0.60    0.17 
  -1  11  -6    0.16    0.13 
  -1  11  -6    0.23    0.25 
   2 -11   6    1.35    0.23 
   2 -11   6    1.47    0.27 
  -2 -11  -6    1.66    0.27 
   2 -11   6    1.23    0.23 
  -2 -11  -6    0.92    0.20 
   2 -11   6    1.66    0.29 
  -2 -11  -6    0.77    0.21 
   2 -11   6    1.41    0.25 
   2 -11   6    1.50    0.26 
   2 -11   6    1.39    0.23 
   2  11   6    1.17    0.25 
  -2  11  -6    1.73    0.27 
  -2  11  -6    1.63    0.25 
  -2  11  -6    1.02    0.27 
  -2  11  -6    1.42    0.20 
  -2  11  -6    1.16    0.30 
   2  11   6    1.16    0.20 
  -3 -11  -6    3.89    0.38 
   3 -11   6    2.72    0.54 
  -3 -11  -6    3.57    0.40 
   3 -11   6    4.16    0.45 
   3 -11   6    3.46    0.37 
   3 -11   6    2.63    0.36 
  -3  11  -6    2.82    0.53 
  -3  11  -6    3.91    0.31 
  -3  11  -6    3.45    0.49 
  -3  11  -6    3.80    0.40 
   3  11   6    3.51    0.35 
  -3  11  -6    3.21    0.33 
   4 -11   6    2.61    0.30 
  -4 -11  -6    2.53    0.29 
   4 -11   6    2.55    0.37 
   4 -11   6    2.76    0.35 
   4 -11   6    2.33    0.31 
  -4 -11  -6    3.46    0.40 
  -4  11  -6    2.86    0.37 
   4  11   6    2.69    0.37 
  -4  11  -6    2.87    0.26 
  -4  11  -6    2.53    0.31 
   4  11   6    2.53    0.28 
   4 -12  -6    3.25    0.32 
  -4 -12   6    3.96    0.31 
   4 -12  -6    3.12    0.36 
   4 -12  -6    3.20    0.35 
  -4  12   6    3.60    0.36 
   3 -12  -6   11.03    0.71 
   3 -12  -6   10.71    0.69 
   3 -12  -6    9.68    0.65 
  -3 -12   6   10.63    0.70 
  -3 -12   6   10.21    0.64 
  -3 -12   6   11.10    0.64 
   3 -12  -6    9.59    0.63 
  -3  12   6   10.72    0.89 
  -3  12   6   10.30    0.65 
  -3  12   6   10.36    0.60 
  -3  12   6    9.44    0.71 
  -2 -12   6    0.07    0.21 
  -2 -12   6    0.13    0.16 
   2 -12  -6    0.50    0.24 
  -2 -12   6    0.26    0.16 
   2 -12  -6    0.36    0.23 
   2 -12  -6    0.14    0.16 
  -2 -12   6    0.34    0.18 
   2 -12  -6    0.28    0.22 
  -2 -12   6    0.22    0.14 
   2 -12  -6    0.01    0.15 
  -2  12   6    0.46    0.18 
  -2  12   6    0.49    0.25 
  -2  12   6    0.62    0.19 
  -2  12   6    0.43    0.15 
  -2  12   6    0.16    0.25 
   1 -12  -6    1.83    0.27 
   1 -12  -6    2.17    0.28 
   1 -12  -6    1.26    0.22 
  -1 -12   6    1.25    0.23 
  -1 -12   6    1.75    0.27 
   1 -12  -6    1.34    0.25 
   1 -12  -6    1.43    0.27 
  -1 -12   6    1.95    0.27 
  -1 -12   6    1.46    0.24 
   1 -12  -6    1.61    0.28 
  -1 -12   6    1.72    0.26 
  -1  12   6    2.04    0.36 
  -1  12   6    1.36    0.21 
  -1  12   6    1.57    0.23 
  -1  12   6    1.92    0.35 
  -1  12   6    2.02    0.24 
   0 -12   6    3.65    0.37 
   0 -12  -6    4.25    0.40 
   0 -12   6    4.01    0.31 
   0 -12   6    4.65    0.42 
   0 -12   6    3.42    0.34 
   0 -12  -6    3.90    0.38 
   0 -12  -6    5.02    0.41 
   0 -12  -6    4.75    0.42 
   0 -12   6    4.74    0.41 
   0 -12  -6    3.93    0.36 
   0  12  -6    3.41    0.32 
   0  12   6    4.10    0.36 
   0  12   6    4.01    0.30 
   0  12   6    3.92    0.44 
   0  12  -6    4.38    0.43 
   0  12   6    4.50    0.48 
  -1 -12  -6   14.08    0.75 
   1 -12   6   14.45    0.77 
  -1 -12  -6   14.12    0.75 
  -1 -12  -6   13.13    0.71 
  -1 -12  -6   12.26    0.72 
   1 -12   6   14.02    0.77 
   1 -12   6   13.88    0.73 
   1 -12   6   12.53    0.70 
  -1 -12  -6   13.06    0.73 
  -1 -12  -6   13.25    0.65 
   1 -12   6   13.58    0.76 
   1 -12   6   14.03    0.72 
  -1  12  -6   14.71    0.68 
  -1  12  -6   13.50    0.73 
  -1  12  -6   13.54    0.84 
   1  12   6   12.72    0.75 
  -1  12  -6   13.63    0.85 
   1  12   6   13.72    0.66 
  -1  12  -6   13.43    0.69 
   2 -12   6   -0.05    0.18 
   2 -12   6    0.23    0.18 
   2 -12   6    0.26    0.17 
   2 -12   6   -0.25    0.17 
  -2 -12  -6   -0.16    0.14 
  -2 -12  -6    0.19    0.20 
  -2 -12  -6   -0.02    0.16 
   2 -12   6   -0.04    0.15 
  -2  12  -6    0.16    0.14 
   2  12   6    0.17    0.20 
  -2  12  -6    0.01    0.15 
  -2  12  -6    0.07    0.23 
  -2  12  -6   -0.10    0.14 
   2  12   6   -0.02    0.14 
   2  12   6    0.02    0.18 
  -2  12  -6    0.70    0.30 
   2  12   6    0.20    0.19 
   3 -12   6    0.87    0.28 
  -3 -12  -6    0.75    0.24 
   3 -12   6    1.47    0.32 
   3 -12   6    1.20    0.29 
  -3 -12  -6    0.67    0.20 
   3 -12   6    1.40    0.24 
   3  12   6    0.91    0.22 
  -3  12  -6    1.68    0.30 
  -3  12  -6    1.55    0.38 
  -3  12  -6    1.25    0.20 
  -3  12  -6    1.64    0.41 
  -3  12  -6    1.65    0.25 
   4 -12   6    0.40    0.15 
   4 -12   6    0.28    0.20 
   4 -12   6    0.64    0.21 
  -4 -12  -6    0.32    0.15 
  -4 -12  -6    0.24    0.16 
  -4  12  -6    0.34    0.13 
   4  12   6    0.32    0.21 
  -4  12  -6    0.53    0.19 
   4  12   6    0.38    0.25 
   4 -13  -6    1.62    0.21 
  -4 -13   6    2.20    0.23 
   4 -13  -6    2.54    0.43 
   4 -13  -6    2.27    0.29 
  -4  13   6    2.14    0.25 
  -3 -13   6    0.51    0.17 
   3 -13  -6    2.30    0.35 
   3 -13  -6    1.07    0.27 
  -3 -13   6    1.18    0.24 
  -3 -13   6    0.92    0.23 
   3 -13  -6    1.22    0.25 
   3 -13  -6    1.34    0.25 
  -3  13   6    1.74    0.25
[truncated: 1,738,506 more chars]
